# Supplementary material for: Meta-mining of copy number profiles of high-risk neuroblastoma tumors
Source: Sci Data. 2018 Oct 30;5:180240. doi: 10.1038/sdata.2018.240 (PMC6207068; doi:10.1038/sdata.2018.240)
Supplement: Supplementary file 1 [file sdata2018240-isa1.zip]

Archive with 3 entries (3 files):
- i_Investigation.txt
- s_DePreter151A_study.txt
- a_DePreter151A_assay.txt
