# Supplementary material for: Meta-mining of copy number profiles of high-risk neuroblastoma tumors
Source: Sci Data. 2018 Oct 30;5:180240. doi: 10.1038/sdata.2018.240 (PMC6207068; doi:10.1038/sdata.2018.240)
Supplement: Supplementary file 1 [file sdata2018240-isa1.zip › i_Investigation.txt]

# Investigation File generated for Scientific Data with Investigation File Authoring Tool version 0.1.0 on 24/09/2018 - This metadata file is CC0
ONTOLOGY SOURCE REFERENCE
Term Source Name	NCBITAXON	ERO	EFO	OBI	ECG
Term Source File	http://data.bioontology.org/ontologies/NCBITAXON	http://data.bioontology.org/ontologies/ERO	http://data.bioontology.org/ontologies/EFO	http://data.bioontology.org/ontologies/OBI	http://data.bioontology.org/ontologies/ECG
Term Source Version	2016AB	2013-08-02	2.99	2014-08-18	1
Term Source Description	National Center for Biotechnology Information (NCBI) Organismal Classification	Eagle-I Research Resource Ontology	Experimental Factor Ontology	Ontology for Biomedical Investigations	Electrocardiography Ontology
INVESTIGATION
Investigation Identifier
Investigation Title
Investigation Description
Investigation Submission Date
Investigation Public Release Date
INVESTIGATION PUBLICATIONS
Investigation PubMed ID
Investigation Publication DOI
Investigation Publication Author List
Investigation Publication Title
Investigation Publication Status
Investigation Publication Status Term Accession Number
Investigation Publication Status Term Source REF
INVESTIGATION CONTACTS
Investigation Person Last Name
Investigation Person Mid Initials
Investigation Person First Name
Investigation Person Address
Investigation Person Phone
Investigation Person Fax
Investigation Person Email
Investigation Person Affiliation
Investigation Person Roles
Investigation Person Roles Term Accession Number
Investigation Person Roles Term Source REF
STUDY
Study Identifier	10.1038/sdata.2018.240
Study Title	Meta-mining of copy number profiles of high-risk neuroblastoma tumors
Study Submission Date	19/03/2018
Study Public Release Date	30/10/2018
Study Description	http://www.nature.com/articles/sdata2018240#abstract
Study File Name	s_DePreter151A_study.txt
Comment[Subject Keywords]	//;///;//
Comment[Manuscript Licence]	CC BY-4.0
Comment[Experimental Metadata Licence]	CC0
Comment[Supplementary Information File Name]	
Comment[Supplementary Information File Type]	x-zip-compressed
Comment[Supplementary Information File URL]	http://www.nature.com/articles/sdata2018240#supplementary-information
Comment[Data Repository]	figshare;Gene Expression Omnibus
Comment[Data Record Accession]	doi:10.6084/m9.figshare.c.4169864;GSE103123
Comment[Data Record URI]	https://doi.org/10.6084/m9.figshare.c.4169864;http://identifiers.org/geo:GSE103123
STUDY DESIGN DESCRIPTORS
Study Design Type	disease outcome analysis objective	data analysis objective
Study Design Type Term Accession Number	ERO:0100144	ERO:0100036
Study Design Type Term Source REF	ERO	ERO
STUDY PUBLICATIONS
Study PubMed ID	""
Study Publication DOI	doi:10.1093/jnci/djy022
Study Publication Author List	""
Study Publication Title	""
Study Publication Status	""
Study Publication Status Term Accession Number	
Study Publication Status Term Source REF	
STUDY FACTORS
Study Factor Name	patient survival class
Study Factor Type	survival
Study Factor Type Term Accession Number	ERO:0001915
Study Factor Type Term Source REF	ERO
STUDY ASSAYS
Study Assay Measurement Type	copy number variation
Study Assay Measurement Type Term Accession Number	http://www.ebi.ac.uk/efo/EFO_0004798
Study Assay Measurement Type Term Source REF	EFO
Study Assay Technology Type	digital curation
Study Assay Technology Type Term Accession Number	OBI:0302914
Study Assay Technology Type Term Source REF	OBI
Study Assay Technology Platform	instrument; manufacturer
Study Assay File Name	a_DePreter151A_assay.txt
STUDY PROTOCOLS
Study Protocol Name	DNA copy number data collection	DNA copy number data processing	Defining cutoffs to call aberrations	Clinical and genomic patient annotations
Study Protocol Type	data acquisition	data transformation	data transformation	Data_Annotation
Study Protocol Type Term Accession Number	ERO:0000387	OBI:0200000	OBI:0200000	ECG:ECG_000000806
Study Protocol Type Term Source REF	ERO	OBI	OBI	ECG
Study Protocol Description				
Study Protocol URI	""	""	""	""
Study Protocol Version				
Study Protocol Parameters Name	""	instrument; manufacturer	""	""
Study Protocol Parameters Name Term Accession Number	""	""	""	""
Study Protocol Parameters Name Term Source REF	""	""	""	""
Study Protocol Components Name	""	""	""	""
Study Protocol Components Type	""	""	""	""
Study Protocol Components Type Term Accession Number	""	""	""	""
Study Protocol Components Type Term Source REF	""	""	""	""
STUDY CONTACTS
Study Person Last Name	Depuydt	Koster	Boeva	Hocking	Speleman	Schleiermacher	De Preter
Study Person First Name	Pauline	Jan	Valentina	Toby D.	Frank	Gudrun	Katleen
Study Person Mid Initials							
Study Person Email	""	""	""	""	""	""	katleen.depreter@ugent.be
Study Person Phone							
Study Person Fax							
Study Person Address							
Study Person Affiliation	Center for Medical Genetics, Ghent University, Ghent, Belgium	Department of Oncogenomics, Academic Medical Center, University of Amsterdam, Amsterdam, The Netherlands	Institut Cochin, Inserm U1016, CNRS UMR 8104, Université Paris Descartes UMR-S1016, F-75014 Paris, France	Department of Human Genetics, McGill University, Montreal, Quebec, Canada	Center for Medical Genetics, Ghent University, Ghent, Belgium	Recherche Translationelle en Oncologie Pédiatrique (RTOP) and Department of Pediatric Oncology, Institut Curie, Paris, France	Center for Medical Genetics, Ghent University, Ghent, Belgium
Study Person Roles							
Study Person Roles Term Accession Number							
Study Person Roles Term Source REF							
Comment[Study Person ORCID]	0000-0003-2956-6457		0000-0002-4382-7185		0000-0002-6628-8559	0000-0002-0133-5879	0000-0002-0133-5879
Comment[Funder]							
Comment[FundRef ID]							
Comment[Funder Term Source REF]							
Comment[Grant Identifier]							
