# Supplementary material for: Meta-mining of copy number profiles of high-risk neuroblastoma tumors
Source: Sci Data. 2018 Oct 30;5:180240. doi: 10.1038/sdata.2018.240 (PMC6207068; doi:10.1038/sdata.2018.240)
Supplement: Supplementary file 1 [file sdata2018240-isa1.zip › s_DePreter151A_study.txt]

Source Name	Characteristics[organism]	Term Source REF	Term Accession Number	Characteristics[organism part]	Term Source REF	Term Accession Number	Protocol REF	Sample Name	Factor Value[patient survival class]
copy number profiling data from SIOPEN European Society for Paediatric Oncology Neuroblastoma	Homo sapiens	NCBITAXON	NCBITaxon:9606	neuroblastoma	EFO	EFO:0000621	DNA copy number data collection	sample 1	control
copy number profiling data from SIOPEN European Society for Paediatric Oncology Neuroblastoma	Homo sapiens	NCBITAXON	NCBITaxon:9606	neuroblastoma	EFO	EFO:0000621	DNA copy number data collection	sample 2	case
copy number profiling data from SIOPEN European Society for Paediatric Oncology Neuroblastoma	Homo sapiens	NCBITAXON	NCBITaxon:9606	neuroblastoma	EFO	EFO:0000621	DNA copy number data collection	sample 3	control
copy number profiling data from SIOPEN European Society for Paediatric Oncology Neuroblastoma	Homo sapiens	NCBITAXON	NCBITaxon:9606	neuroblastoma	EFO	EFO:0000621	DNA copy number data collection	sample 4	case
copy number profiling data from SIOPEN European Society for Paediatric Oncology Neuroblastoma	Homo sapiens	NCBITAXON	NCBITaxon:9606	neuroblastoma	EFO	EFO:0000621	DNA copy number data collection	sample 5	control
copy number profiling data from SIOPEN European Society for Paediatric Oncology Neuroblastoma	Homo sapiens	NCBITAXON	NCBITaxon:9606	neuroblastoma	EFO	EFO:0000621	DNA copy number data collection	sample 6	control
copy number profiling data from SIOPEN European Society for Paediatric Oncology Neuroblastoma	Homo sapiens	NCBITAXON	NCBITaxon:9606	neuroblastoma	EFO	EFO:0000621	DNA copy number data collection	sample 7	control
copy number profiling data from SIOPEN European Society for Paediatric Oncology Neuroblastoma	Homo sapiens	NCBITAXON	NCBITaxon:9606	neuroblastoma	EFO	EFO:0000621	DNA copy number data collection	sample 8	control
copy number profiling data from SIOPEN European Society for Paediatric Oncology Neuroblastoma	Homo sapiens	NCBITAXON	NCBITaxon:9606	neuroblastoma	EFO	EFO:0000621	DNA copy number data collection	sample 9	case
copy number profiling data from SIOPEN European Society for Paediatric Oncology Neuroblastoma	Homo sapiens	NCBITAXON	NCBITaxon:9606	neuroblastoma	EFO	EFO:0000621	DNA copy number data collection	sample 10	control
copy number profiling data from SIOPEN European Society for Paediatric Oncology Neuroblastoma	Homo sapiens	NCBITAXON	NCBITaxon:9606	neuroblastoma	EFO	EFO:0000621	DNA copy number data collection	sample 11	case
copy number profiling data from SIOPEN European Society for Paediatric Oncology Neuroblastoma	Homo sapiens	NCBITAXON	NCBITaxon:9606	neuroblastoma	EFO	EFO:0000621	DNA copy number data collection	sample 12	case
copy number profiling data from SIOPEN European Society for Paediatric Oncology Neuroblastoma	Homo sapiens	NCBITAXON	NCBITaxon:9606	neuroblastoma	EFO	EFO:0000621	DNA copy number data collection	sample 13	case
copy number profiling data from SIOPEN European Society for Paediatric Oncology Neuroblastoma	Homo sapiens	NCBITAXON	NCBITaxon:9606	neuroblastoma	EFO	EFO:0000621	DNA copy number data collection	sample 14	control
copy number profiling data from SIOPEN European Society for Paediatric Oncology Neuroblastoma	Homo sapiens	NCBITAXON	NCBITaxon:9606	neuroblastoma	EFO	EFO:0000621	DNA copy number data collection	sample 15	case
copy number profiling data from SIOPEN European Society for Paediatric Oncology Neuroblastoma	Homo sapiens	NCBITAXON	NCBITaxon:9606	neuroblastoma	EFO	EFO:0000621	DNA copy number data collection	sample 16	case
copy number profiling data from SIOPEN European Society for Paediatric Oncology Neuroblastoma	Homo sapiens	NCBITAXON	NCBITaxon:9606	neuroblastoma	EFO	EFO:0000621	DNA copy number data collection	sample 17	control
copy number profiling data from SIOPEN European Society for Paediatric Oncology Neuroblastoma	Homo sapiens	NCBITAXON	NCBITaxon:9606	neuroblastoma	EFO	EFO:0000621	DNA copy number data collection	sample 18	control
copy number profiling data from SIOPEN European Society for Paediatric Oncology Neuroblastoma	Homo sapiens	NCBITAXON	NCBITaxon:9606	neuroblastoma	EFO	EFO:0000621	DNA copy number data collection	sample 19	control
copy number profiling data from SIOPEN European Society for Paediatric Oncology Neuroblastoma	Homo sapiens	NCBITAXON	NCBITaxon:9606	neuroblastoma	EFO	EFO:0000621	DNA copy number data collection	sample 20	case
copy number profiling data from SIOPEN European Society for Paediatric Oncology Neuroblastoma	Homo sapiens	NCBITAXON	NCBITaxon:9606	neuroblastoma	EFO	EFO:0000621	DNA copy number data collection	sample 21	control
copy number profiling data from SIOPEN European Society for Paediatric Oncology Neuroblastoma	Homo sapiens	NCBITAXON	NCBITaxon:9606	neuroblastoma	EFO	EFO:0000621	DNA copy number data collection	sample 22	control
copy number profiling data from SIOPEN European Society for Paediatric Oncology Neuroblastoma	Homo sapiens	NCBITAXON	NCBITaxon:9606	neuroblastoma	EFO	EFO:0000621	DNA copy number data collection	sample 23	control
copy number profiling data from SIOPEN European Society for Paediatric Oncology Neuroblastoma	Homo sapiens	NCBITAXON	NCBITaxon:9606	neuroblastoma	EFO	EFO:0000621	DNA copy number data collection	sample 24	case
copy number profiling data from SIOPEN European Society for Paediatric Oncology Neuroblastoma	Homo sapiens	NCBITAXON	NCBITaxon:9606	neuroblastoma	EFO	EFO:0000621	DNA copy number data collection	sample 25	control
copy number profiling data from SIOPEN European Society for Paediatric Oncology Neuroblastoma	Homo sapiens	NCBITAXON	NCBITaxon:9606	neuroblastoma	EFO	EFO:0000621	DNA copy number data collection	sample 26	control
copy number profiling data from SIOPEN European Society for Paediatric Oncology Neuroblastoma	Homo sapiens	NCBITAXON	NCBITaxon:9606	neuroblastoma	EFO	EFO:0000621	DNA copy number data collection	sample 27	control
copy number profiling data from SIOPEN European Society for Paediatric Oncology Neuroblastoma	Homo sapiens	NCBITAXON	NCBITaxon:9606	neuroblastoma	EFO	EFO:0000621	DNA copy number data collection	sample 28	other
copy number profiling data from SIOPEN European Society for Paediatric Oncology Neuroblastoma	Homo sapiens	NCBITAXON	NCBITaxon:9606	neuroblastoma	EFO	EFO:0000621	DNA copy number data collection	sample 29	other
copy number profiling data from SIOPEN European Society for Paediatric Oncology Neuroblastoma	Homo sapiens	NCBITAXON	NCBITaxon:9606	neuroblastoma	EFO	EFO:0000621	DNA copy number data collection	sample 30	other
copy number profiling data from SIOPEN European Society for Paediatric Oncology Neuroblastoma	Homo sapiens	NCBITAXON	NCBITaxon:9606	neuroblastoma	EFO	EFO:0000621	DNA copy number data collection	sample 31	other
copy number profiling data from SIOPEN European Society for Paediatric Oncology Neuroblastoma	Homo sapiens	NCBITAXON	NCBITaxon:9606	neuroblastoma	EFO	EFO:0000621	DNA copy number data collection	sample 32	other
copy number profiling data from SIOPEN European Society for Paediatric Oncology Neuroblastoma	Homo sapiens	NCBITAXON	NCBITaxon:9606	neuroblastoma	EFO	EFO:0000621	DNA copy number data collection	sample 33	case
copy number profiling data from SIOPEN European Society for Paediatric Oncology Neuroblastoma	Homo sapiens	NCBITAXON	NCBITaxon:9606	neuroblastoma	EFO	EFO:0000621	DNA copy number data collection	sample 34	other
copy number profiling data from SIOPEN European Society for Paediatric Oncology Neuroblastoma	Homo sapiens	NCBITAXON	NCBITaxon:9606	neuroblastoma	EFO	EFO:0000621	DNA copy number data collection	sample 35	control
copy number profiling data from SIOPEN European Society for Paediatric Oncology Neuroblastoma	Homo sapiens	NCBITAXON	NCBITaxon:9606	neuroblastoma	EFO	EFO:0000621	DNA copy number data collection	sample 36	case
copy number profiling data from SIOPEN European Society for Paediatric Oncology Neuroblastoma	Homo sapiens	NCBITAXON	NCBITaxon:9606	neuroblastoma	EFO	EFO:0000621	DNA copy number data collection	sample 37	control
copy number profiling data from SIOPEN European Society for Paediatric Oncology Neuroblastoma	Homo sapiens	NCBITAXON	NCBITaxon:9606	neuroblastoma	EFO	EFO:0000621	DNA copy number data collection	sample 38	other
copy number profiling data from SIOPEN European Society for Paediatric Oncology Neuroblastoma	Homo sapiens	NCBITAXON	NCBITaxon:9606	neuroblastoma	EFO	EFO:0000621	DNA copy number data collection	sample 39	control
copy number profiling data from SIOPEN European Society for Paediatric Oncology Neuroblastoma	Homo sapiens	NCBITAXON	NCBITaxon:9606	neuroblastoma	EFO	EFO:0000621	DNA copy number data collection	sample 40	other
copy number profiling data from SIOPEN European Society for Paediatric Oncology Neuroblastoma	Homo sapiens	NCBITAXON	NCBITaxon:9606	neuroblastoma	EFO	EFO:0000621	DNA copy number data collection	sample 41	case
copy number profiling data from SIOPEN European Society for Paediatric Oncology Neuroblastoma	Homo sapiens	NCBITAXON	NCBITaxon:9606	neuroblastoma	EFO	EFO:0000621	DNA copy number data collection	sample 42	other
copy number profiling data from SIOPEN European Society for Paediatric Oncology Neuroblastoma	Homo sapiens	NCBITAXON	NCBITaxon:9606	neuroblastoma	EFO	EFO:0000621	DNA copy number data collection	sample 43	other
copy number profiling data from SIOPEN European Society for Paediatric Oncology Neuroblastoma	Homo sapiens	NCBITAXON	NCBITaxon:9606	neuroblastoma	EFO	EFO:0000621	DNA copy number data collection	sample 44	other
copy number profiling data from SIOPEN European Society for Paediatric Oncology Neuroblastoma	Homo sapiens	NCBITAXON	NCBITaxon:9606	neuroblastoma	EFO	EFO:0000621	DNA copy number data collection	sample 45	case
copy number profiling data from SIOPEN European Society for Paediatric Oncology Neuroblastoma	Homo sapiens	NCBITAXON	NCBITaxon:9606	neuroblastoma	EFO	EFO:0000621	DNA copy number data collection	sample 46	other
copy number profiling data from SIOPEN European Society for Paediatric Oncology Neuroblastoma	Homo sapiens	NCBITAXON	NCBITaxon:9606	neuroblastoma	EFO	EFO:0000621	DNA copy number data collection	sample 47	other
copy number profiling data from SIOPEN European Society for Paediatric Oncology Neuroblastoma	Homo sapiens	NCBITAXON	NCBITaxon:9606	neuroblastoma	EFO	EFO:0000621	DNA copy number data collection	sample 48	other
copy number profiling data from SIOPEN European Society for Paediatric Oncology Neuroblastoma	Homo sapiens	NCBITAXON	NCBITaxon:9606	neuroblastoma	EFO	EFO:0000621	DNA copy number data collection	sample 49	other
copy number profiling data from SIOPEN European Society for Paediatric Oncology Neuroblastoma	Homo sapiens	NCBITAXON	NCBITaxon:9606	neuroblastoma	EFO	EFO:0000621	DNA copy number data collection	sample 50	other
copy number profiling data from SIOPEN European Society for Paediatric Oncology Neuroblastoma	Homo sapiens	NCBITAXON	NCBITaxon:9606	neuroblastoma	EFO	EFO:0000621	DNA copy number data collection	sample 51	other
copy number profiling data from SIOPEN European Society for Paediatric Oncology Neuroblastoma	Homo sapiens	NCBITAXON	NCBITaxon:9606	neuroblastoma	EFO	EFO:0000621	DNA copy number data collection	sample 52	other
copy number profiling data from SIOPEN European Society for Paediatric Oncology Neuroblastoma	Homo sapiens	NCBITAXON	NCBITaxon:9606	neuroblastoma	EFO	EFO:0000621	DNA copy number data collection	sample 53	other
copy number profiling data from SIOPEN European Society for Paediatric Oncology Neuroblastoma	Homo sapiens	NCBITAXON	NCBITaxon:9606	neuroblastoma	EFO	EFO:0000621	DNA copy number data collection	sample 54	other
copy number profiling data from SIOPEN European Society for Paediatric Oncology Neuroblastoma	Homo sapiens	NCBITAXON	NCBITaxon:9606	neuroblastoma	EFO	EFO:0000621	DNA copy number data collection	sample 55	other
copy number profiling data from SIOPEN European Society for Paediatric Oncology Neuroblastoma	Homo sapiens	NCBITAXON	NCBITaxon:9606	neuroblastoma	EFO	EFO:0000621	DNA copy number data collection	sample 56	other
copy number profiling data from SIOPEN European Society for Paediatric Oncology Neuroblastoma	Homo sapiens	NCBITAXON	NCBITaxon:9606	neuroblastoma	EFO	EFO:0000621	DNA copy number data collection	sample 57	other
copy number profiling data from SIOPEN European Society for Paediatric Oncology Neuroblastoma	Homo sapiens	NCBITAXON	NCBITaxon:9606	neuroblastoma	EFO	EFO:0000621	DNA copy number data collection	sample 58	other
copy number profiling data from SIOPEN European Society for Paediatric Oncology Neuroblastoma	Homo sapiens	NCBITAXON	NCBITaxon:9606	neuroblastoma	EFO	EFO:0000621	DNA copy number data collection	sample 59	other
copy number profiling data from SIOPEN European Society for Paediatric Oncology Neuroblastoma	Homo sapiens	NCBITAXON	NCBITaxon:9606	neuroblastoma	EFO	EFO:0000621	DNA copy number data collection	sample 60	other
copy number profiling data from SIOPEN European Society for Paediatric Oncology Neuroblastoma	Homo sapiens	NCBITAXON	NCBITaxon:9606	neuroblastoma	EFO	EFO:0000621	DNA copy number data collection	sample 61	other
copy number profiling data from SIOPEN European Society for Paediatric Oncology Neuroblastoma	Homo sapiens	NCBITAXON	NCBITaxon:9606	neuroblastoma	EFO	EFO:0000621	DNA copy number data collection	sample 62	other
copy number profiling data from SIOPEN European Society for Paediatric Oncology Neuroblastoma	Homo sapiens	NCBITAXON	NCBITaxon:9606	neuroblastoma	EFO	EFO:0000621	DNA copy number data collection	sample 63	other
copy number profiling data from SIOPEN European Society for Paediatric Oncology Neuroblastoma	Homo sapiens	NCBITAXON	NCBITaxon:9606	neuroblastoma	EFO	EFO:0000621	DNA copy number data collection	sample 64	other
copy number profiling data from SIOPEN European Society for Paediatric Oncology Neuroblastoma	Homo sapiens	NCBITAXON	NCBITaxon:9606	neuroblastoma	EFO	EFO:0000621	DNA copy number data collection	sample 65	other
copy number profiling data from SIOPEN European Society for Paediatric Oncology Neuroblastoma	Homo sapiens	NCBITAXON	NCBITaxon:9606	neuroblastoma	EFO	EFO:0000621	DNA copy number data collection	sample 66	control
copy number profiling data from SIOPEN European Society for Paediatric Oncology Neuroblastoma	Homo sapiens	NCBITAXON	NCBITaxon:9606	neuroblastoma	EFO	EFO:0000621	DNA copy number data collection	sample 67	other
copy number profiling data from SIOPEN European Society for Paediatric Oncology Neuroblastoma	Homo sapiens	NCBITAXON	NCBITaxon:9606	neuroblastoma	EFO	EFO:0000621	DNA copy number data collection	sample 68	case
copy number profiling data from SIOPEN European Society for Paediatric Oncology Neuroblastoma	Homo sapiens	NCBITAXON	NCBITaxon:9606	neuroblastoma	EFO	EFO:0000621	DNA copy number data collection	sample 69	other
copy number profiling data from SIOPEN European Society for Paediatric Oncology Neuroblastoma	Homo sapiens	NCBITAXON	NCBITaxon:9606	neuroblastoma	EFO	EFO:0000621	DNA copy number data collection	sample 70	other
copy number profiling data from SIOPEN European Society for Paediatric Oncology Neuroblastoma	Homo sapiens	NCBITAXON	NCBITaxon:9606	neuroblastoma	EFO	EFO:0000621	DNA copy number data collection	sample 71	other
copy number profiling data from SIOPEN European Society for Paediatric Oncology Neuroblastoma	Homo sapiens	NCBITAXON	NCBITaxon:9606	neuroblastoma	EFO	EFO:0000621	DNA copy number data collection	sample 72	other
copy number profiling data from SIOPEN European Society for Paediatric Oncology Neuroblastoma	Homo sapiens	NCBITAXON	NCBITaxon:9606	neuroblastoma	EFO	EFO:0000621	DNA copy number data collection	sample 73	case
copy number profiling data from SIOPEN European Society for Paediatric Oncology Neuroblastoma	Homo sapiens	NCBITAXON	NCBITaxon:9606	neuroblastoma	EFO	EFO:0000621	DNA copy number data collection	sample 74	other
copy number profiling data from SIOPEN European Society for Paediatric Oncology Neuroblastoma	Homo sapiens	NCBITAXON	NCBITaxon:9606	neuroblastoma	EFO	EFO:0000621	DNA copy number data collection	sample 75	other
copy number profiling data from SIOPEN European Society for Paediatric Oncology Neuroblastoma	Homo sapiens	NCBITAXON	NCBITaxon:9606	neuroblastoma	EFO	EFO:0000621	DNA copy number data collection	sample 76	control
copy number profiling data from SIOPEN European Society for Paediatric Oncology Neuroblastoma	Homo sapiens	NCBITAXON	NCBITaxon:9606	neuroblastoma	EFO	EFO:0000621	DNA copy number data collection	sample 77	case
copy number profiling data from SIOPEN European Society for Paediatric Oncology Neuroblastoma	Homo sapiens	NCBITAXON	NCBITaxon:9606	neuroblastoma	EFO	EFO:0000621	DNA copy number data collection	sample 78	case
copy number profiling data from SIOPEN European Society for Paediatric Oncology Neuroblastoma	Homo sapiens	NCBITAXON	NCBITaxon:9606	neuroblastoma	EFO	EFO:0000621	DNA copy number data collection	sample 79	other
copy number profiling data from SIOPEN European Society for Paediatric Oncology Neuroblastoma	Homo sapiens	NCBITAXON	NCBITaxon:9606	neuroblastoma	EFO	EFO:0000621	DNA copy number data collection	sample 80	other
copy number profiling data from SIOPEN European Society for Paediatric Oncology Neuroblastoma	Homo sapiens	NCBITAXON	NCBITaxon:9606	neuroblastoma	EFO	EFO:0000621	DNA copy number data collection	sample 81	other
copy number profiling data from SIOPEN European Society for Paediatric Oncology Neuroblastoma	Homo sapiens	NCBITAXON	NCBITaxon:9606	neuroblastoma	EFO	EFO:0000621	DNA copy number data collection	sample 82	case
copy number profiling data from SIOPEN European Society for Paediatric Oncology Neuroblastoma	Homo sapiens	NCBITAXON	NCBITaxon:9606	neuroblastoma	EFO	EFO:0000621	DNA copy number data collection	sample 83	control
copy number profiling data from SIOPEN European Society for Paediatric Oncology Neuroblastoma	Homo sapiens	NCBITAXON	NCBITaxon:9606	neuroblastoma	EFO	EFO:0000621	DNA copy number data collection	sample 84	case
copy number profiling data from SIOPEN European Society for Paediatric Oncology Neuroblastoma	Homo sapiens	NCBITAXON	NCBITaxon:9606	neuroblastoma	EFO	EFO:0000621	DNA copy number data collection	sample 85	other
copy number profiling data from SIOPEN European Society for Paediatric Oncology Neuroblastoma	Homo sapiens	NCBITAXON	NCBITaxon:9606	neuroblastoma	EFO	EFO:0000621	DNA copy number data collection	sample 86	other
copy number profiling data from SIOPEN European Society for Paediatric Oncology Neuroblastoma	Homo sapiens	NCBITAXON	NCBITaxon:9606	neuroblastoma	EFO	EFO:0000621	DNA copy number data collection	sample 87	control
copy number profiling data from SIOPEN European Society for Paediatric Oncology Neuroblastoma	Homo sapiens	NCBITAXON	NCBITaxon:9606	neuroblastoma	EFO	EFO:0000621	DNA copy number data collection	sample 88	other
copy number profiling data from SIOPEN European Society for Paediatric Oncology Neuroblastoma	Homo sapiens	NCBITAXON	NCBITaxon:9606	neuroblastoma	EFO	EFO:0000621	DNA copy number data collection	sample 89	other
copy number profiling data from SIOPEN European Society for Paediatric Oncology Neuroblastoma	Homo sapiens	NCBITAXON	NCBITaxon:9606	neuroblastoma	EFO	EFO:0000621	DNA copy number data collection	sample 90	other
copy number profiling data from SIOPEN European Society for Paediatric Oncology Neuroblastoma	Homo sapiens	NCBITAXON	NCBITaxon:9606	neuroblastoma	EFO	EFO:0000621	DNA copy number data collection	sample 91	control
copy number profiling data from SIOPEN European Society for Paediatric Oncology Neuroblastoma	Homo sapiens	NCBITAXON	NCBITaxon:9606	neuroblastoma	EFO	EFO:0000621	DNA copy number data collection	sample 92	control
copy number profiling data from SIOPEN European Society for Paediatric Oncology Neuroblastoma	Homo sapiens	NCBITAXON	NCBITaxon:9606	neuroblastoma	EFO	EFO:0000621	DNA copy number data collection	sample 93	other
copy number profiling data from SIOPEN European Society for Paediatric Oncology Neuroblastoma	Homo sapiens	NCBITAXON	NCBITaxon:9606	neuroblastoma	EFO	EFO:0000621	DNA copy number data collection	sample 94	other
copy number profiling data from SIOPEN European Society for Paediatric Oncology Neuroblastoma	Homo sapiens	NCBITAXON	NCBITaxon:9606	neuroblastoma	EFO	EFO:0000621	DNA copy number data collection	sample 95	other
copy number profiling data from SIOPEN European Society for Paediatric Oncology Neuroblastoma	Homo sapiens	NCBITAXON	NCBITaxon:9606	neuroblastoma	EFO	EFO:0000621	DNA copy number data collection	sample 96	case
copy number profiling data from SIOPEN European Society for Paediatric Oncology Neuroblastoma	Homo sapiens	NCBITAXON	NCBITaxon:9606	neuroblastoma	EFO	EFO:0000621	DNA copy number data collection	sample 97	case
copy number profiling data from SIOPEN European Society for Paediatric Oncology Neuroblastoma	Homo sapiens	NCBITAXON	NCBITaxon:9606	neuroblastoma	EFO	EFO:0000621	DNA copy number data collection	sample 98	other
copy number profiling data from SIOPEN European Society for Paediatric Oncology Neuroblastoma	Homo sapiens	NCBITAXON	NCBITaxon:9606	neuroblastoma	EFO	EFO:0000621	DNA copy number data collection	sample 99	case
copy number profiling data from SIOPEN European Society for Paediatric Oncology Neuroblastoma	Homo sapiens	NCBITAXON	NCBITaxon:9606	neuroblastoma	EFO	EFO:0000621	DNA copy number data collection	sample 100	case
copy number profiling data from SIOPEN European Society for Paediatric Oncology Neuroblastoma	Homo sapiens	NCBITAXON	NCBITaxon:9606	neuroblastoma	EFO	EFO:0000621	DNA copy number data collection	sample 101	other
copy number profiling data from SIOPEN European Society for Paediatric Oncology Neuroblastoma	Homo sapiens	NCBITAXON	NCBITaxon:9606	neuroblastoma	EFO	EFO:0000621	DNA copy number data collection	sample 102	other
copy number profiling data from SIOPEN European Society for Paediatric Oncology Neuroblastoma	Homo sapiens	NCBITAXON	NCBITaxon:9606	neuroblastoma	EFO	EFO:0000621	DNA copy number data collection	sample 103	other
copy number profiling data from SIOPEN European Society for Paediatric Oncology Neuroblastoma	Homo sapiens	NCBITAXON	NCBITaxon:9606	neuroblastoma	EFO	EFO:0000621	DNA copy number data collection	sample 104	other
copy number profiling data from SIOPEN European Society for Paediatric Oncology Neuroblastoma	Homo sapiens	NCBITAXON	NCBITaxon:9606	neuroblastoma	EFO	EFO:0000621	DNA copy number data collection	sample 105	other
copy number profiling data from SIOPEN European Society for Paediatric Oncology Neuroblastoma	Homo sapiens	NCBITAXON	NCBITaxon:9606	neuroblastoma	EFO	EFO:0000621	DNA copy number data collection	sample 106	other
copy number profiling data from SIOPEN European Society for Paediatric Oncology Neuroblastoma	Homo sapiens	NCBITAXON	NCBITaxon:9606	neuroblastoma	EFO	EFO:0000621	DNA copy number data collection	sample 107	case
copy number profiling data from SIOPEN European Society for Paediatric Oncology Neuroblastoma	Homo sapiens	NCBITAXON	NCBITaxon:9606	neuroblastoma	EFO	EFO:0000621	DNA copy number data collection	sample 108	other
copy number profiling data from SIOPEN European Society for Paediatric Oncology Neuroblastoma	Homo sapiens	NCBITAXON	NCBITaxon:9606	neuroblastoma	EFO	EFO:0000621	DNA copy number data collection	sample 109	other
copy number profiling data from SIOPEN European Society for Paediatric Oncology Neuroblastoma	Homo sapiens	NCBITAXON	NCBITaxon:9606	neuroblastoma	EFO	EFO:0000621	DNA copy number data collection	sample 110	control
copy number profiling data from SIOPEN European Society for Paediatric Oncology Neuroblastoma	Homo sapiens	NCBITAXON	NCBITaxon:9606	neuroblastoma	EFO	EFO:0000621	DNA copy number data collection	sample 111	other
copy number profiling data from SIOPEN European Society for Paediatric Oncology Neuroblastoma	Homo sapiens	NCBITAXON	NCBITaxon:9606	neuroblastoma	EFO	EFO:0000621	DNA copy number data collection	sample 112	control
copy number profiling data from SIOPEN European Society for Paediatric Oncology Neuroblastoma	Homo sapiens	NCBITAXON	NCBITaxon:9606	neuroblastoma	EFO	EFO:0000621	DNA copy number data collection	sample 113	other
copy number profiling data from SIOPEN European Society for Paediatric Oncology Neuroblastoma	Homo sapiens	NCBITAXON	NCBITaxon:9606	neuroblastoma	EFO	EFO:0000621	DNA copy number data collection	sample 114	other
copy number profiling data from SIOPEN European Society for Paediatric Oncology Neuroblastoma	Homo sapiens	NCBITAXON	NCBITaxon:9606	neuroblastoma	EFO	EFO:0000621	DNA copy number data collection	sample 115	case
copy number profiling data from SIOPEN European Society for Paediatric Oncology Neuroblastoma	Homo sapiens	NCBITAXON	NCBITaxon:9606	neuroblastoma	EFO	EFO:0000621	DNA copy number data collection	sample 116	control
copy number profiling data from SIOPEN European Society for Paediatric Oncology Neuroblastoma	Homo sapiens	NCBITAXON	NCBITaxon:9606	neuroblastoma	EFO	EFO:0000621	DNA copy number data collection	sample 117	other
copy number profiling data from SIOPEN European Society for Paediatric Oncology Neuroblastoma	Homo sapiens	NCBITAXON	NCBITaxon:9606	neuroblastoma	EFO	EFO:0000621	DNA copy number data collection	sample 118	other
copy number profiling data from SIOPEN European Society for Paediatric Oncology Neuroblastoma	Homo sapiens	NCBITAXON	NCBITaxon:9606	neuroblastoma	EFO	EFO:0000621	DNA copy number data collection	sample 119	case
copy number profiling data from SIOPEN European Society for Paediatric Oncology Neuroblastoma	Homo sapiens	NCBITAXON	NCBITaxon:9606	neuroblastoma	EFO	EFO:0000621	DNA copy number data collection	sample 120	control
copy number profiling data from SIOPEN European Society for Paediatric Oncology Neuroblastoma	Homo sapiens	NCBITAXON	NCBITaxon:9606	neuroblastoma	EFO	EFO:0000621	DNA copy number data collection	sample 121	other
copy number profiling data from SIOPEN European Society for Paediatric Oncology Neuroblastoma	Homo sapiens	NCBITAXON	NCBITaxon:9606	neuroblastoma	EFO	EFO:0000621	DNA copy number data collection	sample 122	case
copy number profiling data from SIOPEN European Society for Paediatric Oncology Neuroblastoma	Homo sapiens	NCBITAXON	NCBITaxon:9606	neuroblastoma	EFO	EFO:0000621	DNA copy number data collection	sample 123	other
copy number profiling data from SIOPEN European Society for Paediatric Oncology Neuroblastoma	Homo sapiens	NCBITAXON	NCBITaxon:9606	neuroblastoma	EFO	EFO:0000621	DNA copy number data collection	sample 124	other
copy number profiling data from SIOPEN European Society for Paediatric Oncology Neuroblastoma	Homo sapiens	NCBITAXON	NCBITaxon:9606	neuroblastoma	EFO	EFO:0000621	DNA copy number data collection	sample 125	control
copy number profiling data from SIOPEN European Society for Paediatric Oncology Neuroblastoma	Homo sapiens	NCBITAXON	NCBITaxon:9606	neuroblastoma	EFO	EFO:0000621	DNA copy number data collection	sample 126	other
copy number profiling data from SIOPEN European Society for Paediatric Oncology Neuroblastoma	Homo sapiens	NCBITAXON	NCBITaxon:9606	neuroblastoma	EFO	EFO:0000621	DNA copy number data collection	sample 127	other
copy number profiling data from SIOPEN European Society for Paediatric Oncology Neuroblastoma	Homo sapiens	NCBITAXON	NCBITaxon:9606	neuroblastoma	EFO	EFO:0000621	DNA copy number data collection	sample 128	case
copy number profiling data from SIOPEN European Society for Paediatric Oncology Neuroblastoma	Homo sapiens	NCBITAXON	NCBITaxon:9606	neuroblastoma	EFO	EFO:0000621	DNA copy number data collection	sample 129	case
copy number profiling data from SIOPEN European Society for Paediatric Oncology Neuroblastoma	Homo sapiens	NCBITAXON	NCBITaxon:9606	neuroblastoma	EFO	EFO:0000621	DNA copy number data collection	sample 130	other
copy number profiling data from SIOPEN European Society for Paediatric Oncology Neuroblastoma	Homo sapiens	NCBITAXON	NCBITaxon:9606	neuroblastoma	EFO	EFO:0000621	DNA copy number data collection	sample 131	case
copy number profiling data from SIOPEN European Society for Paediatric Oncology Neuroblastoma	Homo sapiens	NCBITAXON	NCBITaxon:9606	neuroblastoma	EFO	EFO:0000621	DNA copy number data collection	sample 132	other
copy number profiling data from SIOPEN European Society for Paediatric Oncology Neuroblastoma	Homo sapiens	NCBITAXON	NCBITaxon:9606	neuroblastoma	EFO	EFO:0000621	DNA copy number data collection	sample 133	case
copy number profiling data from SIOPEN European Society for Paediatric Oncology Neuroblastoma	Homo sapiens	NCBITAXON	NCBITaxon:9606	neuroblastoma	EFO	EFO:0000621	DNA copy number data collection	sample 134	other
copy number profiling data from SIOPEN European Society for Paediatric Oncology Neuroblastoma	Homo sapiens	NCBITAXON	NCBITaxon:9606	neuroblastoma	EFO	EFO:0000621	DNA copy number data collection	sample 135	case
copy number profiling data from SIOPEN European Society for Paediatric Oncology Neuroblastoma	Homo sapiens	NCBITAXON	NCBITaxon:9606	neuroblastoma	EFO	EFO:0000621	DNA copy number data collection	sample 136	control
copy number profiling data from SIOPEN European Society for Paediatric Oncology Neuroblastoma	Homo sapiens	NCBITAXON	NCBITaxon:9606	neuroblastoma	EFO	EFO:0000621	DNA copy number data collection	sample 137	control
copy number profiling data from SIOPEN European Society for Paediatric Oncology Neuroblastoma	Homo sapiens	NCBITAXON	NCBITaxon:9606	neuroblastoma	EFO	EFO:0000621	DNA copy number data collection	sample 138	control
copy number profiling data from SIOPEN European Society for Paediatric Oncology Neuroblastoma	Homo sapiens	NCBITAXON	NCBITaxon:9606	neuroblastoma	EFO	EFO:0000621	DNA copy number data collection	sample 139	control
copy number profiling data from SIOPEN European Society for Paediatric Oncology Neuroblastoma	Homo sapiens	NCBITAXON	NCBITaxon:9606	neuroblastoma	EFO	EFO:0000621	DNA copy number data collection	sample 140	control
copy number profiling data from SIOPEN European Society for Paediatric Oncology Neuroblastoma	Homo sapiens	NCBITAXON	NCBITaxon:9606	neuroblastoma	EFO	EFO:0000621	DNA copy number data collection	sample 141	other
copy number profiling data from SIOPEN European Society for Paediatric Oncology Neuroblastoma	Homo sapiens	NCBITAXON	NCBITaxon:9606	neuroblastoma	EFO	EFO:0000621	DNA copy number data collection	sample 142	case
copy number profiling data from SIOPEN European Society for Paediatric Oncology Neuroblastoma	Homo sapiens	NCBITAXON	NCBITaxon:9606	neuroblastoma	EFO	EFO:0000621	DNA copy number data collection	sample 143	other
copy number profiling data from SIOPEN European Society for Paediatric Oncology Neuroblastoma	Homo sapiens	NCBITAXON	NCBITaxon:9606	neuroblastoma	EFO	EFO:0000621	DNA copy number data collection	sample 144	other
copy number profiling data from SIOPEN European Society for Paediatric Oncology Neuroblastoma	Homo sapiens	NCBITAXON	NCBITaxon:9606	neuroblastoma	EFO	EFO:0000621	DNA copy number data collection	sample 145	other
copy number profiling data from SIOPEN European Society for Paediatric Oncology Neuroblastoma	Homo sapiens	NCBITAXON	NCBITaxon:9606	neuroblastoma	EFO	EFO:0000621	DNA copy number data collection	sample 146	case
copy number profiling data from SIOPEN European Society for Paediatric Oncology Neuroblastoma	Homo sapiens	NCBITAXON	NCBITaxon:9606	neuroblastoma	EFO	EFO:0000621	DNA copy number data collection	sample 147	other
copy number profiling data from SIOPEN European Society for Paediatric Oncology Neuroblastoma	Homo sapiens	NCBITAXON	NCBITaxon:9606	neuroblastoma	EFO	EFO:0000621	DNA copy number data collection	sample 148	other
copy number profiling data from SIOPEN European Society for Paediatric Oncology Neuroblastoma	Homo sapiens	NCBITAXON	NCBITaxon:9606	neuroblastoma	EFO	EFO:0000621	DNA copy number data collection	sample 149	other
copy number profiling data from SIOPEN European Society for Paediatric Oncology Neuroblastoma	Homo sapiens	NCBITAXON	NCBITaxon:9606	neuroblastoma	EFO	EFO:0000621	DNA copy number data collection	sample 150	case
copy number profiling data from SIOPEN European Society for Paediatric Oncology Neuroblastoma	Homo sapiens	NCBITAXON	NCBITaxon:9606	neuroblastoma	EFO	EFO:0000621	DNA copy number data collection	sample 151	case
copy number profiling data from SIOPEN European Society for Paediatric Oncology Neuroblastoma	Homo sapiens	NCBITAXON	NCBITaxon:9606	neuroblastoma	EFO	EFO:0000621	DNA copy number data collection	sample 152	case
copy number profiling data from SIOPEN European Society for Paediatric Oncology Neuroblastoma	Homo sapiens	NCBITAXON	NCBITaxon:9606	neuroblastoma	EFO	EFO:0000621	DNA copy number data collection	sample 153	other
copy number profiling data from SIOPEN European Society for Paediatric Oncology Neuroblastoma	Homo sapiens	NCBITAXON	NCBITaxon:9606	neuroblastoma	EFO	EFO:0000621	DNA copy number data collection	sample 154	other
copy number profiling data from SIOPEN European Society for Paediatric Oncology Neuroblastoma	Homo sapiens	NCBITAXON	NCBITaxon:9606	neuroblastoma	EFO	EFO:0000621	DNA copy number data collection	sample 155	other
copy number profiling data from SIOPEN European Society for Paediatric Oncology Neuroblastoma	Homo sapiens	NCBITAXON	NCBITaxon:9606	neuroblastoma	EFO	EFO:0000621	DNA copy number data collection	sample 156	case
copy number profiling data from SIOPEN European Society for Paediatric Oncology Neuroblastoma	Homo sapiens	NCBITAXON	NCBITaxon:9606	neuroblastoma	EFO	EFO:0000621	DNA copy number data collection	sample 157	case
copy number profiling data from SIOPEN European Society for Paediatric Oncology Neuroblastoma	Homo sapiens	NCBITAXON	NCBITaxon:9606	neuroblastoma	EFO	EFO:0000621	DNA copy number data collection	sample 158	other
copy number profiling data from SIOPEN European Society for Paediatric Oncology Neuroblastoma	Homo sapiens	NCBITAXON	NCBITaxon:9606	neuroblastoma	EFO	EFO:0000621	DNA copy number data collection	sample 159	other
copy number profiling data from GPOH Society for Paediatric Oncology and Haematology	Homo sapiens	NCBITAXON	NCBITaxon:9606	neuroblastoma	EFO	EFO:0000621	DNA copy number data collection	sample 160	other
copy number profiling data from GPOH Society for Paediatric Oncology and Haematology	Homo sapiens	NCBITAXON	NCBITaxon:9606	neuroblastoma	EFO	EFO:0000621	DNA copy number data collection	sample 161	case
copy number profiling data from GPOH Society for Paediatric Oncology and Haematology	Homo sapiens	NCBITAXON	NCBITaxon:9606	neuroblastoma	EFO	EFO:0000621	DNA copy number data collection	sample 162	other
copy number profiling data from GPOH Society for Paediatric Oncology and Haematology	Homo sapiens	NCBITAXON	NCBITaxon:9606	neuroblastoma	EFO	EFO:0000621	DNA copy number data collection	sample 163	other
copy number profiling data from GPOH Society for Paediatric Oncology and Haematology	Homo sapiens	NCBITAXON	NCBITaxon:9606	neuroblastoma	EFO	EFO:0000621	DNA copy number data collection	sample 164	case
copy number profiling data from GPOH Society for Paediatric Oncology and Haematology	Homo sapiens	NCBITAXON	NCBITaxon:9606	neuroblastoma	EFO	EFO:0000621	DNA copy number data collection	sample 165	other
copy number profiling data from GPOH Society for Paediatric Oncology and Haematology	Homo sapiens	NCBITAXON	NCBITaxon:9606	neuroblastoma	EFO	EFO:0000621	DNA copy number data collection	sample 166	other
copy number profiling data from GPOH Society for Paediatric Oncology and Haematology	Homo sapiens	NCBITAXON	NCBITaxon:9606	neuroblastoma	EFO	EFO:0000621	DNA copy number data collection	sample 167	case
copy number profiling data from GPOH Society for Paediatric Oncology and Haematology	Homo sapiens	NCBITAXON	NCBITaxon:9606	neuroblastoma	EFO	EFO:0000621	DNA copy number data collection	sample 168	other
copy number profiling data from GPOH Society for Paediatric Oncology and Haematology	Homo sapiens	NCBITAXON	NCBITaxon:9606	neuroblastoma	EFO	EFO:0000621	DNA copy number data collection	sample 169	case
copy number profiling data from GPOH Society for Paediatric Oncology and Haematology	Homo sapiens	NCBITAXON	NCBITaxon:9606	neuroblastoma	EFO	EFO:0000621	DNA copy number data collection	sample 170	case
copy number profiling data from GPOH Society for Paediatric Oncology and Haematology	Homo sapiens	NCBITAXON	NCBITaxon:9606	neuroblastoma	EFO	EFO:0000621	DNA copy number data collection	sample 171	case
copy number profiling data from GPOH Society for Paediatric Oncology and Haematology	Homo sapiens	NCBITAXON	NCBITaxon:9606	neuroblastoma	EFO	EFO:0000621	DNA copy number data collection	sample 172	other
copy number profiling data from GPOH Society for Paediatric Oncology and Haematology	Homo sapiens	NCBITAXON	NCBITaxon:9606	neuroblastoma	EFO	EFO:0000621	DNA copy number data collection	sample 173	other
copy number profiling data from GPOH Society for Paediatric Oncology and Haematology	Homo sapiens	NCBITAXON	NCBITaxon:9606	neuroblastoma	EFO	EFO:0000621	DNA copy number data collection	sample 174	other
copy number profiling data from GPOH Society for Paediatric Oncology and Haematology	Homo sapiens	NCBITAXON	NCBITaxon:9606	neuroblastoma	EFO	EFO:0000621	DNA copy number data collection	sample 175	other
copy number profiling data from GPOH Society for Paediatric Oncology and Haematology	Homo sapiens	NCBITAXON	NCBITaxon:9606	neuroblastoma	EFO	EFO:0000621	DNA copy number data collection	sample 176	other
copy number profiling data from GPOH Society for Paediatric Oncology and Haematology	Homo sapiens	NCBITAXON	NCBITaxon:9606	neuroblastoma	EFO	EFO:0000621	DNA copy number data collection	sample 177	case
copy number profiling data from GPOH Society for Paediatric Oncology and Haematology	Homo sapiens	NCBITAXON	NCBITaxon:9606	neuroblastoma	EFO	EFO:0000621	DNA copy number data collection	sample 178	other
copy number profiling data from GPOH Society for Paediatric Oncology and Haematology	Homo sapiens	NCBITAXON	NCBITaxon:9606	neuroblastoma	EFO	EFO:0000621	DNA copy number data collection	sample 179	other
copy number profiling data from GPOH Society for Paediatric Oncology and Haematology	Homo sapiens	NCBITAXON	NCBITaxon:9606	neuroblastoma	EFO	EFO:0000621	DNA copy number data collection	sample 180	other
copy number profiling data from GPOH Society for Paediatric Oncology and Haematology	Homo sapiens	NCBITAXON	NCBITaxon:9606	neuroblastoma	EFO	EFO:0000621	DNA copy number data collection	sample 181	other
copy number profiling data from GPOH Society for Paediatric Oncology and Haematology	Homo sapiens	NCBITAXON	NCBITaxon:9606	neuroblastoma	EFO	EFO:0000621	DNA copy number data collection	sample 182	other
copy number profiling data from GPOH Society for Paediatric Oncology and Haematology	Homo sapiens	NCBITAXON	NCBITaxon:9606	neuroblastoma	EFO	EFO:0000621	DNA copy number data collection	sample 183	other
copy number profiling data from GPOH Society for Paediatric Oncology and Haematology	Homo sapiens	NCBITAXON	NCBITaxon:9606	neuroblastoma	EFO	EFO:0000621	DNA copy number data collection	sample 184	case
copy number profiling data from GPOH Society for Paediatric Oncology and Haematology	Homo sapiens	NCBITAXON	NCBITaxon:9606	neuroblastoma	EFO	EFO:0000621	DNA copy number data collection	sample 185	other
copy number profiling data from GPOH Society for Paediatric Oncology and Haematology	Homo sapiens	NCBITAXON	NCBITaxon:9606	neuroblastoma	EFO	EFO:0000621	DNA copy number data collection	sample 186	other
copy number profiling data from GPOH Society for Paediatric Oncology and Haematology	Homo sapiens	NCBITAXON	NCBITaxon:9606	neuroblastoma	EFO	EFO:0000621	DNA copy number data collection	sample 187	case
copy number profiling data from GPOH Society for Paediatric Oncology and Haematology	Homo sapiens	NCBITAXON	NCBITaxon:9606	neuroblastoma	EFO	EFO:0000621	DNA copy number data collection	sample 188	other
copy number profiling data from GPOH Society for Paediatric Oncology and Haematology	Homo sapiens	NCBITAXON	NCBITaxon:9606	neuroblastoma	EFO	EFO:0000621	DNA copy number data collection	sample 189	case
copy number profiling data from GPOH Society for Paediatric Oncology and Haematology	Homo sapiens	NCBITAXON	NCBITaxon:9606	neuroblastoma	EFO	EFO:0000621	DNA copy number data collection	sample 190	case
copy number profiling data from GPOH Society for Paediatric Oncology and Haematology	Homo sapiens	NCBITAXON	NCBITaxon:9606	neuroblastoma	EFO	EFO:0000621	DNA copy number data collection	sample 191	case
copy number profiling data from GPOH Society for Paediatric Oncology and Haematology	Homo sapiens	NCBITAXON	NCBITaxon:9606	neuroblastoma	EFO	EFO:0000621	DNA copy number data collection	sample 192	other
copy number profiling data from GPOH Society for Paediatric Oncology and Haematology	Homo sapiens	NCBITAXON	NCBITaxon:9606	neuroblastoma	EFO	EFO:0000621	DNA copy number data collection	sample 193	case
copy number profiling data from GPOH Society for Paediatric Oncology and Haematology	Homo sapiens	NCBITAXON	NCBITaxon:9606	neuroblastoma	EFO	EFO:0000621	DNA copy number data collection	sample 194	other
copy number profiling data from GPOH Society for Paediatric Oncology and Haematology	Homo sapiens	NCBITAXON	NCBITaxon:9606	neuroblastoma	EFO	EFO:0000621	DNA copy number data collection	sample 195	case
copy number profiling data from GPOH Society for Paediatric Oncology and Haematology	Homo sapiens	NCBITAXON	NCBITaxon:9606	neuroblastoma	EFO	EFO:0000621	DNA copy number data collection	sample 196	other
copy number profiling data from GPOH Society for Paediatric Oncology and Haematology	Homo sapiens	NCBITAXON	NCBITaxon:9606	neuroblastoma	EFO	EFO:0000621	DNA copy number data collection	sample 197	case
copy number profiling data from GPOH Society for Paediatric Oncology and Haematology	Homo sapiens	NCBITAXON	NCBITaxon:9606	neuroblastoma	EFO	EFO:0000621	DNA copy number data collection	sample 198	case
copy number profiling data from GPOH Society for Paediatric Oncology and Haematology	Homo sapiens	NCBITAXON	NCBITaxon:9606	neuroblastoma	EFO	EFO:0000621	DNA copy number data collection	sample 199	control
copy number profiling data from GPOH Society for Paediatric Oncology and Haematology	Homo sapiens	NCBITAXON	NCBITaxon:9606	neuroblastoma	EFO	EFO:0000621	DNA copy number data collection	sample 200	other
copy number profiling data from GPOH Society for Paediatric Oncology and Haematology	Homo sapiens	NCBITAXON	NCBITaxon:9606	neuroblastoma	EFO	EFO:0000621	DNA copy number data collection	sample 201	case
copy number profiling data from GPOH Society for Paediatric Oncology and Haematology	Homo sapiens	NCBITAXON	NCBITaxon:9606	neuroblastoma	EFO	EFO:0000621	DNA copy number data collection	sample 202	case
copy number profiling data from GPOH Society for Paediatric Oncology and Haematology	Homo sapiens	NCBITAXON	NCBITaxon:9606	neuroblastoma	EFO	EFO:0000621	DNA copy number data collection	sample 203	case
copy number profiling data from GPOH Society for Paediatric Oncology and Haematology	Homo sapiens	NCBITAXON	NCBITaxon:9606	neuroblastoma	EFO	EFO:0000621	DNA copy number data collection	sample 204	case
copy number profiling data from GPOH Society for Paediatric Oncology and Haematology	Homo sapiens	NCBITAXON	NCBITaxon:9606	neuroblastoma	EFO	EFO:0000621	DNA copy number data collection	sample 205	other
copy number profiling data from GPOH Society for Paediatric Oncology and Haematology	Homo sapiens	NCBITAXON	NCBITaxon:9606	neuroblastoma	EFO	EFO:0000621	DNA copy number data collection	sample 206	case
copy number profiling data from GPOH Society for Paediatric Oncology and Haematology	Homo sapiens	NCBITAXON	NCBITaxon:9606	neuroblastoma	EFO	EFO:0000621	DNA copy number data collection	sample 207	control
copy number profiling data from GPOH Society for Paediatric Oncology and Haematology	Homo sapiens	NCBITAXON	NCBITaxon:9606	neuroblastoma	EFO	EFO:0000621	DNA copy number data collection	sample 208	other
copy number profiling data from GPOH Society for Paediatric Oncology and Haematology	Homo sapiens	NCBITAXON	NCBITaxon:9606	neuroblastoma	EFO	EFO:0000621	DNA copy number data collection	sample 209	other
copy number profiling data from GPOH Society for Paediatric Oncology and Haematology	Homo sapiens	NCBITAXON	NCBITaxon:9606	neuroblastoma	EFO	EFO:0000621	DNA copy number data collection	sample 210	case
copy number profiling data from GPOH Society for Paediatric Oncology and Haematology	Homo sapiens	NCBITAXON	NCBITaxon:9606	neuroblastoma	EFO	EFO:0000621	DNA copy number data collection	sample 211	case
copy number profiling data from GPOH Society for Paediatric Oncology and Haematology	Homo sapiens	NCBITAXON	NCBITaxon:9606	neuroblastoma	EFO	EFO:0000621	DNA copy number data collection	sample 212	other
copy number profiling data from GPOH Society for Paediatric Oncology and Haematology	Homo sapiens	NCBITAXON	NCBITaxon:9606	neuroblastoma	EFO	EFO:0000621	DNA copy number data collection	sample 213	case
copy number profiling data from GPOH Society for Paediatric Oncology and Haematology	Homo sapiens	NCBITAXON	NCBITaxon:9606	neuroblastoma	EFO	EFO:0000621	DNA copy number data collection	sample 214	other
copy number profiling data from GPOH Society for Paediatric Oncology and Haematology	Homo sapiens	NCBITAXON	NCBITaxon:9606	neuroblastoma	EFO	EFO:0000621	DNA copy number data collection	sample 215	case
copy number profiling data from GPOH Society for Paediatric Oncology and Haematology	Homo sapiens	NCBITAXON	NCBITaxon:9606	neuroblastoma	EFO	EFO:0000621	DNA copy number data collection	sample 216	control
copy number profiling data from GPOH Society for Paediatric Oncology and Haematology	Homo sapiens	NCBITAXON	NCBITaxon:9606	neuroblastoma	EFO	EFO:0000621	DNA copy number data collection	sample 217	case
copy number profiling data from GPOH Society for Paediatric Oncology and Haematology	Homo sapiens	NCBITAXON	NCBITaxon:9606	neuroblastoma	EFO	EFO:0000621	DNA copy number data collection	sample 218	other
copy number profiling data from GPOH Society for Paediatric Oncology and Haematology	Homo sapiens	NCBITAXON	NCBITaxon:9606	neuroblastoma	EFO	EFO:0000621	DNA copy number data collection	sample 219	other
copy number profiling data from GPOH Society for Paediatric Oncology and Haematology	Homo sapiens	NCBITAXON	NCBITaxon:9606	neuroblastoma	EFO	EFO:0000621	DNA copy number data collection	sample 220	case
copy number profiling data from GPOH Society for Paediatric Oncology and Haematology	Homo sapiens	NCBITAXON	NCBITaxon:9606	neuroblastoma	EFO	EFO:0000621	DNA copy number data collection	sample 221	other
copy number profiling data from GPOH Society for Paediatric Oncology and Haematology	Homo sapiens	NCBITAXON	NCBITaxon:9606	neuroblastoma	EFO	EFO:0000621	DNA copy number data collection	sample 222	other
copy number profiling data from GPOH Society for Paediatric Oncology and Haematology	Homo sapiens	NCBITAXON	NCBITaxon:9606	neuroblastoma	EFO	EFO:0000621	DNA copy number data collection	sample 223	other
copy number profiling data from GPOH Society for Paediatric Oncology and Haematology	Homo sapiens	NCBITAXON	NCBITaxon:9606	neuroblastoma	EFO	EFO:0000621	DNA copy number data collection	sample 224	control
copy number profiling data from GPOH Society for Paediatric Oncology and Haematology	Homo sapiens	NCBITAXON	NCBITaxon:9606	neuroblastoma	EFO	EFO:0000621	DNA copy number data collection	sample 225	other
copy number profiling data from GPOH Society for Paediatric Oncology and Haematology	Homo sapiens	NCBITAXON	NCBITaxon:9606	neuroblastoma	EFO	EFO:0000621	DNA copy number data collection	sample 226	other
copy number profiling data from GPOH Society for Paediatric Oncology and Haematology	Homo sapiens	NCBITAXON	NCBITaxon:9606	neuroblastoma	EFO	EFO:0000621	DNA copy number data collection	sample 227	other
copy number profiling data from GPOH Society for Paediatric Oncology and Haematology	Homo sapiens	NCBITAXON	NCBITaxon:9606	neuroblastoma	EFO	EFO:0000621	DNA copy number data collection	sample 228	control
copy number profiling data from GPOH Society for Paediatric Oncology and Haematology	Homo sapiens	NCBITAXON	NCBITaxon:9606	neuroblastoma	EFO	EFO:0000621	DNA copy number data collection	sample 229	other
copy number profiling data from GPOH Society for Paediatric Oncology and Haematology	Homo sapiens	NCBITAXON	NCBITaxon:9606	neuroblastoma	EFO	EFO:0000621	DNA copy number data collection	sample 230	case
copy number profiling data from GPOH Society for Paediatric Oncology and Haematology	Homo sapiens	NCBITAXON	NCBITaxon:9606	neuroblastoma	EFO	EFO:0000621	DNA copy number data collection	sample 231	other
copy number profiling data from GPOH Society for Paediatric Oncology and Haematology	Homo sapiens	NCBITAXON	NCBITaxon:9606	neuroblastoma	EFO	EFO:0000621	DNA copy number data collection	sample 232	other
copy number profiling data from GPOH Society for Paediatric Oncology and Haematology	Homo sapiens	NCBITAXON	NCBITaxon:9606	neuroblastoma	EFO	EFO:0000621	DNA copy number data collection	sample 233	case
copy number profiling data from GPOH Society for Paediatric Oncology and Haematology	Homo sapiens	NCBITAXON	NCBITaxon:9606	neuroblastoma	EFO	EFO:0000621	DNA copy number data collection	sample 234	case
copy number profiling data from GPOH Society for Paediatric Oncology and Haematology	Homo sapiens	NCBITAXON	NCBITaxon:9606	neuroblastoma	EFO	EFO:0000621	DNA copy number data collection	sample 235	control
copy number profiling data from GPOH Society for Paediatric Oncology and Haematology	Homo sapiens	NCBITAXON	NCBITaxon:9606	neuroblastoma	EFO	EFO:0000621	DNA copy number data collection	sample 236	other
copy number profiling data from GPOH Society for Paediatric Oncology and Haematology	Homo sapiens	NCBITAXON	NCBITaxon:9606	neuroblastoma	EFO	EFO:0000621	DNA copy number data collection	sample 237	control
copy number profiling data from GPOH Society for Paediatric Oncology and Haematology	Homo sapiens	NCBITAXON	NCBITaxon:9606	neuroblastoma	EFO	EFO:0000621	DNA copy number data collection	sample 238	other
copy number profiling data from GPOH Society for Paediatric Oncology and Haematology	Homo sapiens	NCBITAXON	NCBITaxon:9606	neuroblastoma	EFO	EFO:0000621	DNA copy number data collection	sample 239	case
copy number profiling data from GPOH Society for Paediatric Oncology and Haematology	Homo sapiens	NCBITAXON	NCBITaxon:9606	neuroblastoma	EFO	EFO:0000621	DNA copy number data collection	sample 240	other
copy number profiling data from GPOH Society for Paediatric Oncology and Haematology	Homo sapiens	NCBITAXON	NCBITaxon:9606	neuroblastoma	EFO	EFO:0000621	DNA copy number data collection	sample 241	case
copy number profiling data from GPOH Society for Paediatric Oncology and Haematology	Homo sapiens	NCBITAXON	NCBITaxon:9606	neuroblastoma	EFO	EFO:0000621	DNA copy number data collection	sample 242	control
copy number profiling data from GPOH Society for Paediatric Oncology and Haematology	Homo sapiens	NCBITAXON	NCBITaxon:9606	neuroblastoma	EFO	EFO:0000621	DNA copy number data collection	sample 243	case
copy number profiling data from GPOH Society for Paediatric Oncology and Haematology	Homo sapiens	NCBITAXON	NCBITaxon:9606	neuroblastoma	EFO	EFO:0000621	DNA copy number data collection	sample 244	control
copy number profiling data from GPOH Society for Paediatric Oncology and Haematology	Homo sapiens	NCBITAXON	NCBITaxon:9606	neuroblastoma	EFO	EFO:0000621	DNA copy number data collection	sample 245	control
copy number profiling data from GPOH Society for Paediatric Oncology and Haematology	Homo sapiens	NCBITAXON	NCBITaxon:9606	neuroblastoma	EFO	EFO:0000621	DNA copy number data collection	sample 246	control
copy number profiling data from GPOH Society for Paediatric Oncology and Haematology	Homo sapiens	NCBITAXON	NCBITaxon:9606	neuroblastoma	EFO	EFO:0000621	DNA copy number data collection	sample 247	control
copy number profiling data from GPOH Society for Paediatric Oncology and Haematology	Homo sapiens	NCBITAXON	NCBITaxon:9606	neuroblastoma	EFO	EFO:0000621	DNA copy number data collection	sample 248	control
copy number profiling data from GPOH Society for Paediatric Oncology and Haematology	Homo sapiens	NCBITAXON	NCBITaxon:9606	neuroblastoma	EFO	EFO:0000621	DNA copy number data collection	sample 249	other
copy number profiling data from GPOH Society for Paediatric Oncology and Haematology	Homo sapiens	NCBITAXON	NCBITaxon:9606	neuroblastoma	EFO	EFO:0000621	DNA copy number data collection	sample 250	other
copy number profiling data from GPOH Society for Paediatric Oncology and Haematology	Homo sapiens	NCBITAXON	NCBITaxon:9606	neuroblastoma	EFO	EFO:0000621	DNA copy number data collection	sample 251	other
copy number profiling data from GPOH Society for Paediatric Oncology and Haematology	Homo sapiens	NCBITAXON	NCBITaxon:9606	neuroblastoma	EFO	EFO:0000621	DNA copy number data collection	sample 252	other
copy number profiling data from GPOH Society for Paediatric Oncology and Haematology	Homo sapiens	NCBITAXON	NCBITaxon:9606	neuroblastoma	EFO	EFO:0000621	DNA copy number data collection	sample 253	other
copy number profiling data from GPOH Society for Paediatric Oncology and Haematology	Homo sapiens	NCBITAXON	NCBITaxon:9606	neuroblastoma	EFO	EFO:0000621	DNA copy number data collection	sample 254	control
copy number profiling data from GPOH Society for Paediatric Oncology and Haematology	Homo sapiens	NCBITAXON	NCBITaxon:9606	neuroblastoma	EFO	EFO:0000621	DNA copy number data collection	sample 255	control
copy number profiling data from GPOH Society for Paediatric Oncology and Haematology	Homo sapiens	NCBITAXON	NCBITaxon:9606	neuroblastoma	EFO	EFO:0000621	DNA copy number data collection	sample 256	other
copy number profiling data from GPOH Society for Paediatric Oncology and Haematology	Homo sapiens	NCBITAXON	NCBITaxon:9606	neuroblastoma	EFO	EFO:0000621	DNA copy number data collection	sample 257	other
copy number profiling data from GPOH Society for Paediatric Oncology and Haematology	Homo sapiens	NCBITAXON	NCBITaxon:9606	neuroblastoma	EFO	EFO:0000621	DNA copy number data collection	sample 258	other
copy number profiling data from GPOH Society for Paediatric Oncology and Haematology	Homo sapiens	NCBITAXON	NCBITaxon:9606	neuroblastoma	EFO	EFO:0000621	DNA copy number data collection	sample 259	control
copy number profiling data from GPOH Society for Paediatric Oncology and Haematology	Homo sapiens	NCBITAXON	NCBITaxon:9606	neuroblastoma	EFO	EFO:0000621	DNA copy number data collection	sample 260	control
copy number profiling data from GPOH Society for Paediatric Oncology and Haematology	Homo sapiens	NCBITAXON	NCBITaxon:9606	neuroblastoma	EFO	EFO:0000621	DNA copy number data collection	sample 261	control
copy number profiling data from GPOH Society for Paediatric Oncology and Haematology	Homo sapiens	NCBITAXON	NCBITaxon:9606	neuroblastoma	EFO	EFO:0000621	DNA copy number data collection	sample 262	control
copy number profiling data from GPOH Society for Paediatric Oncology and Haematology	Homo sapiens	NCBITAXON	NCBITaxon:9606	neuroblastoma	EFO	EFO:0000621	DNA copy number data collection	sample 263	case
copy number profiling data from GPOH Society for Paediatric Oncology and Haematology	Homo sapiens	NCBITAXON	NCBITaxon:9606	neuroblastoma	EFO	EFO:0000621	DNA copy number data collection	sample 264	case
copy number profiling data from GPOH Society for Paediatric Oncology and Haematology	Homo sapiens	NCBITAXON	NCBITaxon:9606	neuroblastoma	EFO	EFO:0000621	DNA copy number data collection	sample 265	case
copy number profiling data from GPOH Society for Paediatric Oncology and Haematology	Homo sapiens	NCBITAXON	NCBITaxon:9606	neuroblastoma	EFO	EFO:0000621	DNA copy number data collection	sample 266	other
copy number profiling data from GPOH Society for Paediatric Oncology and Haematology	Homo sapiens	NCBITAXON	NCBITaxon:9606	neuroblastoma	EFO	EFO:0000621	DNA copy number data collection	sample 267	control
copy number profiling data from GPOH Society for Paediatric Oncology and Haematology	Homo sapiens	NCBITAXON	NCBITaxon:9606	neuroblastoma	EFO	EFO:0000621	DNA copy number data collection	sample 268	case
copy number profiling data from GPOH Society for Paediatric Oncology and Haematology	Homo sapiens	NCBITAXON	NCBITaxon:9606	neuroblastoma	EFO	EFO:0000621	DNA copy number data collection	sample 269	case
copy number profiling data from GPOH Society for Paediatric Oncology and Haematology	Homo sapiens	NCBITAXON	NCBITaxon:9606	neuroblastoma	EFO	EFO:0000621	DNA copy number data collection	sample 270	other
copy number profiling data from GPOH Society for Paediatric Oncology and Haematology	Homo sapiens	NCBITAXON	NCBITaxon:9606	neuroblastoma	EFO	EFO:0000621	DNA copy number data collection	sample 271	other
copy number profiling data from GPOH Society for Paediatric Oncology and Haematology	Homo sapiens	NCBITAXON	NCBITaxon:9606	neuroblastoma	EFO	EFO:0000621	DNA copy number data collection	sample 272	other
copy number profiling data from GPOH Society for Paediatric Oncology and Haematology	Homo sapiens	NCBITAXON	NCBITaxon:9606	neuroblastoma	EFO	EFO:0000621	DNA copy number data collection	sample 273	case
copy number profiling data from GPOH Society for Paediatric Oncology and Haematology	Homo sapiens	NCBITAXON	NCBITaxon:9606	neuroblastoma	EFO	EFO:0000621	DNA copy number data collection	sample 274	other
copy number profiling data from GPOH Society for Paediatric Oncology and Haematology	Homo sapiens	NCBITAXON	NCBITaxon:9606	neuroblastoma	EFO	EFO:0000621	DNA copy number data collection	sample 275	case
copy number profiling data from GPOH Society for Paediatric Oncology and Haematology	Homo sapiens	NCBITAXON	NCBITaxon:9606	neuroblastoma	EFO	EFO:0000621	DNA copy number data collection	sample 276	control
copy number profiling data from GPOH Society for Paediatric Oncology and Haematology	Homo sapiens	NCBITAXON	NCBITaxon:9606	neuroblastoma	EFO	EFO:0000621	DNA copy number data collection	sample 277	case
copy number profiling data from GPOH Society for Paediatric Oncology and Haematology	Homo sapiens	NCBITAXON	NCBITaxon:9606	neuroblastoma	EFO	EFO:0000621	DNA copy number data collection	sample 278	other
copy number profiling data from GPOH Society for Paediatric Oncology and Haematology	Homo sapiens	NCBITAXON	NCBITaxon:9606	neuroblastoma	EFO	EFO:0000621	DNA copy number data collection	sample 279	case
copy number profiling data from GPOH Society for Paediatric Oncology and Haematology	Homo sapiens	NCBITAXON	NCBITaxon:9606	neuroblastoma	EFO	EFO:0000621	DNA copy number data collection	sample 280	case
copy number profiling data from GPOH Society for Paediatric Oncology and Haematology	Homo sapiens	NCBITAXON	NCBITaxon:9606	neuroblastoma	EFO	EFO:0000621	DNA copy number data collection	sample 281	control
copy number profiling data from COG Childrens Oncology Group	Homo sapiens	NCBITAXON	NCBITaxon:9606	neuroblastoma	EFO	EFO:0000621	DNA copy number data collection	sample 282	case
copy number profiling data from COG Childrens Oncology Group	Homo sapiens	NCBITAXON	NCBITaxon:9606	neuroblastoma	EFO	EFO:0000621	DNA copy number data collection	sample 283	control
copy number profiling data from COG Childrens Oncology Group	Homo sapiens	NCBITAXON	NCBITaxon:9606	neuroblastoma	EFO	EFO:0000621	DNA copy number data collection	sample 284	case
copy number profiling data from COG Childrens Oncology Group	Homo sapiens	NCBITAXON	NCBITaxon:9606	neuroblastoma	EFO	EFO:0000621	DNA copy number data collection	sample 285	control
copy number profiling data from COG Childrens Oncology Group	Homo sapiens	NCBITAXON	NCBITaxon:9606	neuroblastoma	EFO	EFO:0000621	DNA copy number data collection	sample 286	control
copy number profiling data from COG Childrens Oncology Group	Homo sapiens	NCBITAXON	NCBITaxon:9606	neuroblastoma	EFO	EFO:0000621	DNA copy number data collection	sample 287	control
copy number profiling data from COG Childrens Oncology Group	Homo sapiens	NCBITAXON	NCBITaxon:9606	neuroblastoma	EFO	EFO:0000621	DNA copy number data collection	sample 288	control
copy number profiling data from COG Childrens Oncology Group	Homo sapiens	NCBITAXON	NCBITaxon:9606	neuroblastoma	EFO	EFO:0000621	DNA copy number data collection	sample 289	control
copy number profiling data from COG Childrens Oncology Group	Homo sapiens	NCBITAXON	NCBITaxon:9606	neuroblastoma	EFO	EFO:0000621	DNA copy number data collection	sample 290	other
copy number profiling data from COG Childrens Oncology Group	Homo sapiens	NCBITAXON	NCBITaxon:9606	neuroblastoma	EFO	EFO:0000621	DNA copy number data collection	sample 291	control
copy number profiling data from COG Childrens Oncology Group	Homo sapiens	NCBITAXON	NCBITaxon:9606	neuroblastoma	EFO	EFO:0000621	DNA copy number data collection	sample 292	other
copy number profiling data from COG Childrens Oncology Group	Homo sapiens	NCBITAXON	NCBITaxon:9606	neuroblastoma	EFO	EFO:0000621	DNA copy number data collection	sample 293	other
copy number profiling data from COG Childrens Oncology Group	Homo sapiens	NCBITAXON	NCBITaxon:9606	neuroblastoma	EFO	EFO:0000621	DNA copy number data collection	sample 294	case
copy number profiling data from COG Childrens Oncology Group	Homo sapiens	NCBITAXON	NCBITaxon:9606	neuroblastoma	EFO	EFO:0000621	DNA copy number data collection	sample 295	case
copy number profiling data from COG Childrens Oncology Group	Homo sapiens	NCBITAXON	NCBITaxon:9606	neuroblastoma	EFO	EFO:0000621	DNA copy number data collection	sample 296	other
copy number profiling data from COG Childrens Oncology Group	Homo sapiens	NCBITAXON	NCBITaxon:9606	neuroblastoma	EFO	EFO:0000621	DNA copy number data collection	sample 297	case
copy number profiling data from COG Childrens Oncology Group	Homo sapiens	NCBITAXON	NCBITaxon:9606	neuroblastoma	EFO	EFO:0000621	DNA copy number data collection	sample 298	control
copy number profiling data from COG Childrens Oncology Group	Homo sapiens	NCBITAXON	NCBITaxon:9606	neuroblastoma	EFO	EFO:0000621	DNA copy number data collection	sample 299	case
copy number profiling data from COG Childrens Oncology Group	Homo sapiens	NCBITAXON	NCBITaxon:9606	neuroblastoma	EFO	EFO:0000621	DNA copy number data collection	sample 300	other
copy number profiling data from COG Childrens Oncology Group	Homo sapiens	NCBITAXON	NCBITaxon:9606	neuroblastoma	EFO	EFO:0000621	DNA copy number data collection	sample 301	other
copy number profiling data from COG Childrens Oncology Group	Homo sapiens	NCBITAXON	NCBITaxon:9606	neuroblastoma	EFO	EFO:0000621	DNA copy number data collection	sample 302	case
copy number profiling data from COG Childrens Oncology Group	Homo sapiens	NCBITAXON	NCBITaxon:9606	neuroblastoma	EFO	EFO:0000621	DNA copy number data collection	sample 303	other
copy number profiling data from COG Childrens Oncology Group	Homo sapiens	NCBITAXON	NCBITaxon:9606	neuroblastoma	EFO	EFO:0000621	DNA copy number data collection	sample 304	control
copy number profiling data from COG Childrens Oncology Group	Homo sapiens	NCBITAXON	NCBITaxon:9606	neuroblastoma	EFO	EFO:0000621	DNA copy number data collection	sample 305	control
copy number profiling data from COG Childrens Oncology Group	Homo sapiens	NCBITAXON	NCBITaxon:9606	neuroblastoma	EFO	EFO:0000621	DNA copy number data collection	sample 306	case
copy number profiling data from COG Childrens Oncology Group	Homo sapiens	NCBITAXON	NCBITaxon:9606	neuroblastoma	EFO	EFO:0000621	DNA copy number data collection	sample 307	other
copy number profiling data from COG Childrens Oncology Group	Homo sapiens	NCBITAXON	NCBITaxon:9606	neuroblastoma	EFO	EFO:0000621	DNA copy number data collection	sample 308	case
copy number profiling data from COG Childrens Oncology Group	Homo sapiens	NCBITAXON	NCBITaxon:9606	neuroblastoma	EFO	EFO:0000621	DNA copy number data collection	sample 309	control
copy number profiling data from COG Childrens Oncology Group	Homo sapiens	NCBITAXON	NCBITaxon:9606	neuroblastoma	EFO	EFO:0000621	DNA copy number data collection	sample 310	control
copy number profiling data from COG Childrens Oncology Group	Homo sapiens	NCBITAXON	NCBITaxon:9606	neuroblastoma	EFO	EFO:0000621	DNA copy number data collection	sample 311	control
copy number profiling data from COG Childrens Oncology Group	Homo sapiens	NCBITAXON	NCBITaxon:9606	neuroblastoma	EFO	EFO:0000621	DNA copy number data collection	sample 312	other
copy number profiling data from COG Childrens Oncology Group	Homo sapiens	NCBITAXON	NCBITaxon:9606	neuroblastoma	EFO	EFO:0000621	DNA copy number data collection	sample 313	other
copy number profiling data from COG Childrens Oncology Group	Homo sapiens	NCBITAXON	NCBITaxon:9606	neuroblastoma	EFO	EFO:0000621	DNA copy number data collection	sample 314	case
copy number profiling data from COG Childrens Oncology Group	Homo sapiens	NCBITAXON	NCBITaxon:9606	neuroblastoma	EFO	EFO:0000621	DNA copy number data collection	sample 315	case
copy number profiling data from COG Childrens Oncology Group	Homo sapiens	NCBITAXON	NCBITaxon:9606	neuroblastoma	EFO	EFO:0000621	DNA copy number data collection	sample 316	control
copy number profiling data from COG Childrens Oncology Group	Homo sapiens	NCBITAXON	NCBITaxon:9606	neuroblastoma	EFO	EFO:0000621	DNA copy number data collection	sample 317	control
copy number profiling data from COG Childrens Oncology Group	Homo sapiens	NCBITAXON	NCBITaxon:9606	neuroblastoma	EFO	EFO:0000621	DNA copy number data collection	sample 318	case
copy number profiling data from COG Childrens Oncology Group	Homo sapiens	NCBITAXON	NCBITaxon:9606	neuroblastoma	EFO	EFO:0000621	DNA copy number data collection	sample 319	other
copy number profiling data from COG Childrens Oncology Group	Homo sapiens	NCBITAXON	NCBITaxon:9606	neuroblastoma	EFO	EFO:0000621	DNA copy number data collection	sample 320	case
copy number profiling data from COG Childrens Oncology Group	Homo sapiens	NCBITAXON	NCBITaxon:9606	neuroblastoma	EFO	EFO:0000621	DNA copy number data collection	sample 321	other
copy number profiling data from COG Childrens Oncology Group	Homo sapiens	NCBITAXON	NCBITaxon:9606	neuroblastoma	EFO	EFO:0000621	DNA copy number data collection	sample 322	other
copy number profiling data from COG Childrens Oncology Group	Homo sapiens	NCBITAXON	NCBITaxon:9606	neuroblastoma	EFO	EFO:0000621	DNA copy number data collection	sample 323	control
copy number profiling data from COG Childrens Oncology Group	Homo sapiens	NCBITAXON	NCBITaxon:9606	neuroblastoma	EFO	EFO:0000621	DNA copy number data collection	sample 324	other
copy number profiling data from COG Childrens Oncology Group	Homo sapiens	NCBITAXON	NCBITaxon:9606	neuroblastoma	EFO	EFO:0000621	DNA copy number data collection	sample 325	other
copy number profiling data from COG Childrens Oncology Group	Homo sapiens	NCBITAXON	NCBITaxon:9606	neuroblastoma	EFO	EFO:0000621	DNA copy number data collection	sample 326	control
copy number profiling data from COG Childrens Oncology Group	Homo sapiens	NCBITAXON	NCBITaxon:9606	neuroblastoma	EFO	EFO:0000621	DNA copy number data collection	sample 327	control
copy number profiling data from COG Childrens Oncology Group	Homo sapiens	NCBITAXON	NCBITaxon:9606	neuroblastoma	EFO	EFO:0000621	DNA copy number data collection	sample 328	other
copy number profiling data from COG Childrens Oncology Group	Homo sapiens	NCBITAXON	NCBITaxon:9606	neuroblastoma	EFO	EFO:0000621	DNA copy number data collection	sample 329	other
copy number profiling data from COG Childrens Oncology Group	Homo sapiens	NCBITAXON	NCBITaxon:9606	neuroblastoma	EFO	EFO:0000621	DNA copy number data collection	sample 330	other
copy number profiling data from COG Childrens Oncology Group	Homo sapiens	NCBITAXON	NCBITaxon:9606	neuroblastoma	EFO	EFO:0000621	DNA copy number data collection	sample 331	other
copy number profiling data from COG Childrens Oncology Group	Homo sapiens	NCBITAXON	NCBITaxon:9606	neuroblastoma	EFO	EFO:0000621	DNA copy number data collection	sample 332	other
copy number profiling data from COG Childrens Oncology Group	Homo sapiens	NCBITAXON	NCBITaxon:9606	neuroblastoma	EFO	EFO:0000621	DNA copy number data collection	sample 333	other
copy number profiling data from COG Childrens Oncology Group	Homo sapiens	NCBITAXON	NCBITaxon:9606	neuroblastoma	EFO	EFO:0000621	DNA copy number data collection	sample 334	other
copy number profiling data from COG Childrens Oncology Group	Homo sapiens	NCBITAXON	NCBITaxon:9606	neuroblastoma	EFO	EFO:0000621	DNA copy number data collection	sample 335	other
copy number profiling data from COG Childrens Oncology Group	Homo sapiens	NCBITAXON	NCBITaxon:9606	neuroblastoma	EFO	EFO:0000621	DNA copy number data collection	sample 336	other
copy number profiling data from COG Childrens Oncology Group	Homo sapiens	NCBITAXON	NCBITaxon:9606	neuroblastoma	EFO	EFO:0000621	DNA copy number data collection	sample 337	other
copy number profiling data from COG Childrens Oncology Group	Homo sapiens	NCBITAXON	NCBITaxon:9606	neuroblastoma	EFO	EFO:0000621	DNA copy number data collection	sample 338	case
copy number profiling data from COG Childrens Oncology Group	Homo sapiens	NCBITAXON	NCBITaxon:9606	neuroblastoma	EFO	EFO:0000621	DNA copy number data collection	sample 339	control
copy number profiling data from COG Childrens Oncology Group	Homo sapiens	NCBITAXON	NCBITaxon:9606	neuroblastoma	EFO	EFO:0000621	DNA copy number data collection	sample 340	other
copy number profiling data from COG Childrens Oncology Group	Homo sapiens	NCBITAXON	NCBITaxon:9606	neuroblastoma	EFO	EFO:0000621	DNA copy number data collection	sample 341	other
copy number profiling data from COG Childrens Oncology Group	Homo sapiens	NCBITAXON	NCBITaxon:9606	neuroblastoma	EFO	EFO:0000621	DNA copy number data collection	sample 342	control
copy number profiling data from COG Childrens Oncology Group	Homo sapiens	NCBITAXON	NCBITaxon:9606	neuroblastoma	EFO	EFO:0000621	DNA copy number data collection	sample 343	other
copy number profiling data from COG Childrens Oncology Group	Homo sapiens	NCBITAXON	NCBITaxon:9606	neuroblastoma	EFO	EFO:0000621	DNA copy number data collection	sample 344	other
copy number profiling data from COG Childrens Oncology Group	Homo sapiens	NCBITAXON	NCBITaxon:9606	neuroblastoma	EFO	EFO:0000621	DNA copy number data collection	sample 345	control
copy number profiling data from COG Childrens Oncology Group	Homo sapiens	NCBITAXON	NCBITaxon:9606	neuroblastoma	EFO	EFO:0000621	DNA copy number data collection	sample 346	case
copy number profiling data from COG Childrens Oncology Group	Homo sapiens	NCBITAXON	NCBITaxon:9606	neuroblastoma	EFO	EFO:0000621	DNA copy number data collection	sample 347	other
copy number profiling data from COG Childrens Oncology Group	Homo sapiens	NCBITAXON	NCBITaxon:9606	neuroblastoma	EFO	EFO:0000621	DNA copy number data collection	sample 348	case
copy number profiling data from COG Childrens Oncology Group	Homo sapiens	NCBITAXON	NCBITaxon:9606	neuroblastoma	EFO	EFO:0000621	DNA copy number data collection	sample 349	other
copy number profiling data from COG Childrens Oncology Group	Homo sapiens	NCBITAXON	NCBITaxon:9606	neuroblastoma	EFO	EFO:0000621	DNA copy number data collection	sample 350	other
copy number profiling data from COG Childrens Oncology Group	Homo sapiens	NCBITAXON	NCBITaxon:9606	neuroblastoma	EFO	EFO:0000621	DNA copy number data collection	sample 351	other
copy number profiling data from COG Childrens Oncology Group	Homo sapiens	NCBITAXON	NCBITaxon:9606	neuroblastoma	EFO	EFO:0000621	DNA copy number data collection	sample 352	case
copy number profiling data from COG Childrens Oncology Group	Homo sapiens	NCBITAXON	NCBITaxon:9606	neuroblastoma	EFO	EFO:0000621	DNA copy number data collection	sample 353	control
copy number profiling data from COG Childrens Oncology Group	Homo sapiens	NCBITAXON	NCBITaxon:9606	neuroblastoma	EFO	EFO:0000621	DNA copy number data collection	sample 354	other
copy number profiling data from COG Childrens Oncology Group	Homo sapiens	NCBITAXON	NCBITaxon:9606	neuroblastoma	EFO	EFO:0000621	DNA copy number data collection	sample 355	other
copy number profiling data from COG Childrens Oncology Group	Homo sapiens	NCBITAXON	NCBITaxon:9606	neuroblastoma	EFO	EFO:0000621	DNA copy number data collection	sample 356	case
copy number profiling data from COG Childrens Oncology Group	Homo sapiens	NCBITAXON	NCBITaxon:9606	neuroblastoma	EFO	EFO:0000621	DNA copy number data collection	sample 357	other
copy number profiling data from COG Childrens Oncology Group	Homo sapiens	NCBITAXON	NCBITaxon:9606	neuroblastoma	EFO	EFO:0000621	DNA copy number data collection	sample 358	case
copy number profiling data from COG Childrens Oncology Group	Homo sapiens	NCBITAXON	NCBITaxon:9606	neuroblastoma	EFO	EFO:0000621	DNA copy number data collection	sample 359	other
copy number profiling data from COG Childrens Oncology Group	Homo sapiens	NCBITAXON	NCBITaxon:9606	neuroblastoma	EFO	EFO:0000621	DNA copy number data collection	sample 360	control
copy number profiling data from COG Childrens Oncology Group	Homo sapiens	NCBITAXON	NCBITaxon:9606	neuroblastoma	EFO	EFO:0000621	DNA copy number data collection	sample 361	control
copy number profiling data from COG Childrens Oncology Group	Homo sapiens	NCBITAXON	NCBITaxon:9606	neuroblastoma	EFO	EFO:0000621	DNA copy number data collection	sample 362	control
copy number profiling data from COG Childrens Oncology Group	Homo sapiens	NCBITAXON	NCBITaxon:9606	neuroblastoma	EFO	EFO:0000621	DNA copy number data collection	sample 363	other
copy number profiling data from COG Childrens Oncology Group	Homo sapiens	NCBITAXON	NCBITaxon:9606	neuroblastoma	EFO	EFO:0000621	DNA copy number data collection	sample 364	other
copy number profiling data from COG Childrens Oncology Group	Homo sapiens	NCBITAXON	NCBITaxon:9606	neuroblastoma	EFO	EFO:0000621	DNA copy number data collection	sample 365	control
copy number profiling data from COG Childrens Oncology Group	Homo sapiens	NCBITAXON	NCBITaxon:9606	neuroblastoma	EFO	EFO:0000621	DNA copy number data collection	sample 366	control
copy number profiling data from COG Childrens Oncology Group	Homo sapiens	NCBITAXON	NCBITaxon:9606	neuroblastoma	EFO	EFO:0000621	DNA copy number data collection	sample 367	case
copy number profiling data from COG Childrens Oncology Group	Homo sapiens	NCBITAXON	NCBITaxon:9606	neuroblastoma	EFO	EFO:0000621	DNA copy number data collection	sample 368	other
copy number profiling data from COG Childrens Oncology Group	Homo sapiens	NCBITAXON	NCBITaxon:9606	neuroblastoma	EFO	EFO:0000621	DNA copy number data collection	sample 369	control
copy number profiling data from COG Childrens Oncology Group	Homo sapiens	NCBITAXON	NCBITaxon:9606	neuroblastoma	EFO	EFO:0000621	DNA copy number data collection	sample 370	other
copy number profiling data from COG Childrens Oncology Group	Homo sapiens	NCBITAXON	NCBITaxon:9606	neuroblastoma	EFO	EFO:0000621	DNA copy number data collection	sample 371	other
copy number profiling data from COG Childrens Oncology Group	Homo sapiens	NCBITAXON	NCBITaxon:9606	neuroblastoma	EFO	EFO:0000621	DNA copy number data collection	sample 372	other
copy number profiling data from COG Childrens Oncology Group	Homo sapiens	NCBITAXON	NCBITaxon:9606	neuroblastoma	EFO	EFO:0000621	DNA copy number data collection	sample 373	control
copy number profiling data from COG Childrens Oncology Group	Homo sapiens	NCBITAXON	NCBITaxon:9606	neuroblastoma	EFO	EFO:0000621	DNA copy number data collection	sample 374	control
copy number profiling data from COG Childrens Oncology Group	Homo sapiens	NCBITAXON	NCBITaxon:9606	neuroblastoma	EFO	EFO:0000621	DNA copy number data collection	sample 375	other
copy number profiling data from COG Childrens Oncology Group	Homo sapiens	NCBITAXON	NCBITaxon:9606	neuroblastoma	EFO	EFO:0000621	DNA copy number data collection	sample 376	other
copy number profiling data from COG Childrens Oncology Group	Homo sapiens	NCBITAXON	NCBITaxon:9606	neuroblastoma	EFO	EFO:0000621	DNA copy number data collection	sample 377	other
copy number profiling data from COG Childrens Oncology Group	Homo sapiens	NCBITAXON	NCBITaxon:9606	neuroblastoma	EFO	EFO:0000621	DNA copy number data collection	sample 378	other
copy number profiling data from COG Childrens Oncology Group	Homo sapiens	NCBITAXON	NCBITaxon:9606	neuroblastoma	EFO	EFO:0000621	DNA copy number data collection	sample 379	other
copy number profiling data from COG Childrens Oncology Group	Homo sapiens	NCBITAXON	NCBITaxon:9606	neuroblastoma	EFO	EFO:0000621	DNA copy number data collection	sample 380	other
copy number profiling data from COG Childrens Oncology Group	Homo sapiens	NCBITAXON	NCBITaxon:9606	neuroblastoma	EFO	EFO:0000621	DNA copy number data collection	sample 381	control
copy number profiling data from COG Childrens Oncology Group	Homo sapiens	NCBITAXON	NCBITaxon:9606	neuroblastoma	EFO	EFO:0000621	DNA copy number data collection	sample 382	control
copy number profiling data from COG Childrens Oncology Group	Homo sapiens	NCBITAXON	NCBITaxon:9606	neuroblastoma	EFO	EFO:0000621	DNA copy number data collection	sample 383	control
copy number profiling data from COG Childrens Oncology Group	Homo sapiens	NCBITAXON	NCBITaxon:9606	neuroblastoma	EFO	EFO:0000621	DNA copy number data collection	sample 384	case
copy number profiling data from COG Childrens Oncology Group	Homo sapiens	NCBITAXON	NCBITaxon:9606	neuroblastoma	EFO	EFO:0000621	DNA copy number data collection	sample 385	control
copy number profiling data from COG Childrens Oncology Group	Homo sapiens	NCBITAXON	NCBITaxon:9606	neuroblastoma	EFO	EFO:0000621	DNA copy number data collection	sample 386	other
copy number profiling data from COG Childrens Oncology Group	Homo sapiens	NCBITAXON	NCBITaxon:9606	neuroblastoma	EFO	EFO:0000621	DNA copy number data collection	sample 387	case
copy number profiling data from COG Childrens Oncology Group	Homo sapiens	NCBITAXON	NCBITaxon:9606	neuroblastoma	EFO	EFO:0000621	DNA copy number data collection	sample 388	control
copy number profiling data from COG Childrens Oncology Group	Homo sapiens	NCBITAXON	NCBITaxon:9606	neuroblastoma	EFO	EFO:0000621	DNA copy number data collection	sample 389	control
copy number profiling data from COG Childrens Oncology Group	Homo sapiens	NCBITAXON	NCBITaxon:9606	neuroblastoma	EFO	EFO:0000621	DNA copy number data collection	sample 390	control
copy number profiling data from COG Childrens Oncology Group	Homo sapiens	NCBITAXON	NCBITaxon:9606	neuroblastoma	EFO	EFO:0000621	DNA copy number data collection	sample 391	case
copy number profiling data from COG Childrens Oncology Group	Homo sapiens	NCBITAXON	NCBITaxon:9606	neuroblastoma	EFO	EFO:0000621	DNA copy number data collection	sample 392	case
copy number profiling data from COG Childrens Oncology Group	Homo sapiens	NCBITAXON	NCBITaxon:9606	neuroblastoma	EFO	EFO:0000621	DNA copy number data collection	sample 393	control
copy number profiling data from COG Childrens Oncology Group	Homo sapiens	NCBITAXON	NCBITaxon:9606	neuroblastoma	EFO	EFO:0000621	DNA copy number data collection	sample 394	other
copy number profiling data from COG Childrens Oncology Group	Homo sapiens	NCBITAXON	NCBITaxon:9606	neuroblastoma	EFO	EFO:0000621	DNA copy number data collection	sample 395	case
copy number profiling data from COG Childrens Oncology Group	Homo sapiens	NCBITAXON	NCBITaxon:9606	neuroblastoma	EFO	EFO:0000621	DNA copy number data collection	sample 396	control
copy number profiling data from COG Childrens Oncology Group	Homo sapiens	NCBITAXON	NCBITaxon:9606	neuroblastoma	EFO	EFO:0000621	DNA copy number data collection	sample 397	control
copy number profiling data from COG Childrens Oncology Group	Homo sapiens	NCBITAXON	NCBITaxon:9606	neuroblastoma	EFO	EFO:0000621	DNA copy number data collection	sample 398	other
copy number profiling data from COG Childrens Oncology Group	Homo sapiens	NCBITAXON	NCBITaxon:9606	neuroblastoma	EFO	EFO:0000621	DNA copy number data collection	sample 399	other
copy number profiling data from COG Childrens Oncology Group	Homo sapiens	NCBITAXON	NCBITaxon:9606	neuroblastoma	EFO	EFO:0000621	DNA copy number data collection	sample 400	other
copy number profiling data from COG Childrens Oncology Group	Homo sapiens	NCBITAXON	NCBITaxon:9606	neuroblastoma	EFO	EFO:0000621	DNA copy number data collection	sample 401	case
copy number profiling data from COG Childrens Oncology Group	Homo sapiens	NCBITAXON	NCBITaxon:9606	neuroblastoma	EFO	EFO:0000621	DNA copy number data collection	sample 402	other
copy number profiling data from COG Childrens Oncology Group	Homo sapiens	NCBITAXON	NCBITaxon:9606	neuroblastoma	EFO	EFO:0000621	DNA copy number data collection	sample 403	control
copy number profiling data from COG Childrens Oncology Group	Homo sapiens	NCBITAXON	NCBITaxon:9606	neuroblastoma	EFO	EFO:0000621	DNA copy number data collection	sample 404	other
copy number profiling data from COG Childrens Oncology Group	Homo sapiens	NCBITAXON	NCBITaxon:9606	neuroblastoma	EFO	EFO:0000621	DNA copy number data collection	sample 405	control
copy number profiling data from COG Childrens Oncology Group	Homo sapiens	NCBITAXON	NCBITaxon:9606	neuroblastoma	EFO	EFO:0000621	DNA copy number data collection	sample 406	case
copy number profiling data from COG Childrens Oncology Group	Homo sapiens	NCBITAXON	NCBITaxon:9606	neuroblastoma	EFO	EFO:0000621	DNA copy number data collection	sample 407	control
copy number profiling data from COG Childrens Oncology Group	Homo sapiens	NCBITAXON	NCBITaxon:9606	neuroblastoma	EFO	EFO:0000621	DNA copy number data collection	sample 408	control
copy number profiling data from COG Childrens Oncology Group	Homo sapiens	NCBITAXON	NCBITaxon:9606	neuroblastoma	EFO	EFO:0000621	DNA copy number data collection	sample 409	other
copy number profiling data from COG Childrens Oncology Group	Homo sapiens	NCBITAXON	NCBITaxon:9606	neuroblastoma	EFO	EFO:0000621	DNA copy number data collection	sample 410	other
copy number profiling data from COG Childrens Oncology Group	Homo sapiens	NCBITAXON	NCBITaxon:9606	neuroblastoma	EFO	EFO:0000621	DNA copy number data collection	sample 411	other
copy number profiling data from COG Childrens Oncology Group	Homo sapiens	NCBITAXON	NCBITaxon:9606	neuroblastoma	EFO	EFO:0000621	DNA copy number data collection	sample 412	other
copy number profiling data from COG Childrens Oncology Group	Homo sapiens	NCBITAXON	NCBITaxon:9606	neuroblastoma	EFO	EFO:0000621	DNA copy number data collection	sample 413	other
copy number profiling data from COG Childrens Oncology Group	Homo sapiens	NCBITAXON	NCBITaxon:9606	neuroblastoma	EFO	EFO:0000621	DNA copy number data collection	sample 414	other
copy number profiling data from COG Childrens Oncology Group	Homo sapiens	NCBITAXON	NCBITaxon:9606	neuroblastoma	EFO	EFO:0000621	DNA copy number data collection	sample 415	case
copy number profiling data from COG Childrens Oncology Group	Homo sapiens	NCBITAXON	NCBITaxon:9606	neuroblastoma	EFO	EFO:0000621	DNA copy number data collection	sample 416	case
copy number profiling data from COG Childrens Oncology Group	Homo sapiens	NCBITAXON	NCBITaxon:9606	neuroblastoma	EFO	EFO:0000621	DNA copy number data collection	sample 417	other
copy number profiling data from COG Childrens Oncology Group	Homo sapiens	NCBITAXON	NCBITaxon:9606	neuroblastoma	EFO	EFO:0000621	DNA copy number data collection	sample 418	control
copy number profiling data from COG Childrens Oncology Group	Homo sapiens	NCBITAXON	NCBITaxon:9606	neuroblastoma	EFO	EFO:0000621	DNA copy number data collection	sample 419	case
copy number profiling data from COG Childrens Oncology Group	Homo sapiens	NCBITAXON	NCBITaxon:9606	neuroblastoma	EFO	EFO:0000621	DNA copy number data collection	sample 420	control
copy number profiling data from COG Childrens Oncology Group	Homo sapiens	NCBITAXON	NCBITaxon:9606	neuroblastoma	EFO	EFO:0000621	DNA copy number data collection	sample 421	control
copy number profiling data from COG Childrens Oncology Group	Homo sapiens	NCBITAXON	NCBITaxon:9606	neuroblastoma	EFO	EFO:0000621	DNA copy number data collection	sample 422	control
copy number profiling data from COG Childrens Oncology Group	Homo sapiens	NCBITAXON	NCBITaxon:9606	neuroblastoma	EFO	EFO:0000621	DNA copy number data collection	sample 423	case
copy number profiling data from COG Childrens Oncology Group	Homo sapiens	NCBITAXON	NCBITaxon:9606	neuroblastoma	EFO	EFO:0000621	DNA copy number data collection	sample 424	control
copy number profiling data from COG Childrens Oncology Group	Homo sapiens	NCBITAXON	NCBITaxon:9606	neuroblastoma	EFO	EFO:0000621	DNA copy number data collection	sample 425	case
copy number profiling data from COG Childrens Oncology Group	Homo sapiens	NCBITAXON	NCBITaxon:9606	neuroblastoma	EFO	EFO:0000621	DNA copy number data collection	sample 426	case
copy number profiling data from COG Childrens Oncology Group	Homo sapiens	NCBITAXON	NCBITaxon:9606	neuroblastoma	EFO	EFO:0000621	DNA copy number data collection	sample 427	case
copy number profiling data from COG Childrens Oncology Group	Homo sapiens	NCBITAXON	NCBITaxon:9606	neuroblastoma	EFO	EFO:0000621	DNA copy number data collection	sample 428	other
copy number profiling data from COG Childrens Oncology Group	Homo sapiens	NCBITAXON	NCBITaxon:9606	neuroblastoma	EFO	EFO:0000621	DNA copy number data collection	sample 429	other
copy number profiling data from COG Childrens Oncology Group	Homo sapiens	NCBITAXON	NCBITaxon:9606	neuroblastoma	EFO	EFO:0000621	DNA copy number data collection	sample 430	other
copy number profiling data from COG Childrens Oncology Group	Homo sapiens	NCBITAXON	NCBITaxon:9606	neuroblastoma	EFO	EFO:0000621	DNA copy number data collection	sample 431	control
copy number profiling data from COG Childrens Oncology Group	Homo sapiens	NCBITAXON	NCBITaxon:9606	neuroblastoma	EFO	EFO:0000621	DNA copy number data collection	sample 432	other
copy number profiling data from COG Childrens Oncology Group	Homo sapiens	NCBITAXON	NCBITaxon:9606	neuroblastoma	EFO	EFO:0000621	DNA copy number data collection	sample 433	other
copy number profiling data from COG Childrens Oncology Group	Homo sapiens	NCBITAXON	NCBITaxon:9606	neuroblastoma	EFO	EFO:0000621	DNA copy number data collection	sample 434	control
copy number profiling data from COG Childrens Oncology Group	Homo sapiens	NCBITAXON	NCBITaxon:9606	neuroblastoma	EFO	EFO:0000621	DNA copy number data collection	sample 435	case
copy number profiling data from COG Childrens Oncology Group	Homo sapiens	NCBITAXON	NCBITaxon:9606	neuroblastoma	EFO	EFO:0000621	DNA copy number data collection	sample 436	other
copy number profiling data from COG Childrens Oncology Group	Homo sapiens	NCBITAXON	NCBITaxon:9606	neuroblastoma	EFO	EFO:0000621	DNA copy number data collection	sample 437	control
copy number profiling data from COG Childrens Oncology Group	Homo sapiens	NCBITAXON	NCBITaxon:9606	neuroblastoma	EFO	EFO:0000621	DNA copy number data collection	sample 438	case
copy number profiling data from COG Childrens Oncology Group	Homo sapiens	NCBITAXON	NCBITaxon:9606	neuroblastoma	EFO	EFO:0000621	DNA copy number data collection	sample 439	control
copy number profiling data from COG Childrens Oncology Group	Homo sapiens	NCBITAXON	NCBITaxon:9606	neuroblastoma	EFO	EFO:0000621	DNA copy number data collection	sample 440	case
copy number profiling data from COG Childrens Oncology Group	Homo sapiens	NCBITAXON	NCBITaxon:9606	neuroblastoma	EFO	EFO:0000621	DNA copy number data collection	sample 441	case
copy number profiling data from COG Childrens Oncology Group	Homo sapiens	NCBITAXON	NCBITaxon:9606	neuroblastoma	EFO	EFO:0000621	DNA copy number data collection	sample 442	case
copy number profiling data from COG Childrens Oncology Group	Homo sapiens	NCBITAXON	NCBITaxon:9606	neuroblastoma	EFO	EFO:0000621	DNA copy number data collection	sample 443	case
copy number profiling data from COG Childrens Oncology Group	Homo sapiens	NCBITAXON	NCBITaxon:9606	neuroblastoma	EFO	EFO:0000621	DNA copy number data collection	sample 444	other
copy number profiling data from COG Childrens Oncology Group	Homo sapiens	NCBITAXON	NCBITaxon:9606	neuroblastoma	EFO	EFO:0000621	DNA copy number data collection	sample 445	case
copy number profiling data from COG Childrens Oncology Group	Homo sapiens	NCBITAXON	NCBITaxon:9606	neuroblastoma	EFO	EFO:0000621	DNA copy number data collection	sample 446	other
copy number profiling data from COG Childrens Oncology Group	Homo sapiens	NCBITAXON	NCBITaxon:9606	neuroblastoma	EFO	EFO:0000621	DNA copy number data collection	sample 447	other
copy number profiling data from COG Childrens Oncology Group	Homo sapiens	NCBITAXON	NCBITaxon:9606	neuroblastoma	EFO	EFO:0000621	DNA copy number data collection	sample 448	other
copy number profiling data from COG Childrens Oncology Group	Homo sapiens	NCBITAXON	NCBITaxon:9606	neuroblastoma	EFO	EFO:0000621	DNA copy number data collection	sample 449	control
copy number profiling data from COG Childrens Oncology Group	Homo sapiens	NCBITAXON	NCBITaxon:9606	neuroblastoma	EFO	EFO:0000621	DNA copy number data collection	sample 450	control
copy number profiling data from COG Childrens Oncology Group	Homo sapiens	NCBITAXON	NCBITaxon:9606	neuroblastoma	EFO	EFO:0000621	DNA copy number data collection	sample 451	other
copy number profiling data from COG Childrens Oncology Group	Homo sapiens	NCBITAXON	NCBITaxon:9606	neuroblastoma	EFO	EFO:0000621	DNA copy number data collection	sample 452	other
copy number profiling data from COG Childrens Oncology Group	Homo sapiens	NCBITAXON	NCBITaxon:9606	neuroblastoma	EFO	EFO:0000621	DNA copy number data collection	sample 453	control
copy number profiling data from COG Childrens Oncology Group	Homo sapiens	NCBITAXON	NCBITaxon:9606	neuroblastoma	EFO	EFO:0000621	DNA copy number data collection	sample 454	control
copy number profiling data from COG Childrens Oncology Group	Homo sapiens	NCBITAXON	NCBITaxon:9606	neuroblastoma	EFO	EFO:0000621	DNA copy number data collection	sample 455	control
copy number profiling data from COG Childrens Oncology Group	Homo sapiens	NCBITAXON	NCBITaxon:9606	neuroblastoma	EFO	EFO:0000621	DNA copy number data collection	sample 456	control
copy number profiling data from COG Childrens Oncology Group	Homo sapiens	NCBITAXON	NCBITaxon:9606	neuroblastoma	EFO	EFO:0000621	DNA copy number data collection	sample 457	case
copy number profiling data from COG Childrens Oncology Group	Homo sapiens	NCBITAXON	NCBITaxon:9606	neuroblastoma	EFO	EFO:0000621	DNA copy number data collection	sample 458	case
copy number profiling data from COG Childrens Oncology Group	Homo sapiens	NCBITAXON	NCBITaxon:9606	neuroblastoma	EFO	EFO:0000621	DNA copy number data collection	sample 459	control
copy number profiling data from COG Childrens Oncology Group	Homo sapiens	NCBITAXON	NCBITaxon:9606	neuroblastoma	EFO	EFO:0000621	DNA copy number data collection	sample 460	other
copy number profiling data from COG Childrens Oncology Group	Homo sapiens	NCBITAXON	NCBITaxon:9606	neuroblastoma	EFO	EFO:0000621	DNA copy number data collection	sample 461	control
copy number profiling data from COG Childrens Oncology Group	Homo sapiens	NCBITAXON	NCBITaxon:9606	neuroblastoma	EFO	EFO:0000621	DNA copy number data collection	sample 462	other
copy number profiling data from COG Childrens Oncology Group	Homo sapiens	NCBITAXON	NCBITaxon:9606	neuroblastoma	EFO	EFO:0000621	DNA copy number data collection	sample 463	control
copy number profiling data from COG Childrens Oncology Group	Homo sapiens	NCBITAXON	NCBITaxon:9606	neuroblastoma	EFO	EFO:0000621	DNA copy number data collection	sample 464	control
copy number profiling data from COG Childrens Oncology Group	Homo sapiens	NCBITAXON	NCBITaxon:9606	neuroblastoma	EFO	EFO:0000621	DNA copy number data collection	sample 465	other
copy number profiling data from COG Childrens Oncology Group	Homo sapiens	NCBITAXON	NCBITaxon:9606	neuroblastoma	EFO	EFO:0000621	DNA copy number data collection	sample 466	control
copy number profiling data from COG Childrens Oncology Group	Homo sapiens	NCBITAXON	NCBITaxon:9606	neuroblastoma	EFO	EFO:0000621	DNA copy number data collection	sample 467	control
copy number profiling data from COG Childrens Oncology Group	Homo sapiens	NCBITAXON	NCBITaxon:9606	neuroblastoma	EFO	EFO:0000621	DNA copy number data collection	sample 468	control
copy number profiling data from COG Childrens Oncology Group	Homo sapiens	NCBITAXON	NCBITaxon:9606	neuroblastoma	EFO	EFO:0000621	DNA copy number data collection	sample 469	case
copy number profiling data from COG Childrens Oncology Group	Homo sapiens	NCBITAXON	NCBITaxon:9606	neuroblastoma	EFO	EFO:0000621	DNA copy number data collection	sample 470	control
copy number profiling data from COG Childrens Oncology Group	Homo sapiens	NCBITAXON	NCBITaxon:9606	neuroblastoma	EFO	EFO:0000621	DNA copy number data collection	sample 471	other
copy number profiling data from COG Childrens Oncology Group	Homo sapiens	NCBITAXON	NCBITaxon:9606	neuroblastoma	EFO	EFO:0000621	DNA copy number data collection	sample 472	control
copy number profiling data from COG Childrens Oncology Group	Homo sapiens	NCBITAXON	NCBITaxon:9606	neuroblastoma	EFO	EFO:0000621	DNA copy number data collection	sample 473	other
copy number profiling data from COG Childrens Oncology Group	Homo sapiens	NCBITAXON	NCBITaxon:9606	neuroblastoma	EFO	EFO:0000621	DNA copy number data collection	sample 474	case
copy number profiling data from COG Childrens Oncology Group	Homo sapiens	NCBITAXON	NCBITaxon:9606	neuroblastoma	EFO	EFO:0000621	DNA copy number data collection	sample 475	other
copy number profiling data from COG Childrens Oncology Group	Homo sapiens	NCBITAXON	NCBITaxon:9606	neuroblastoma	EFO	EFO:0000621	DNA copy number data collection	sample 476	control
copy number profiling data from COG Childrens Oncology Group	Homo sapiens	NCBITAXON	NCBITaxon:9606	neuroblastoma	EFO	EFO:0000621	DNA copy number data collection	sample 477	other
copy number profiling data from COG Childrens Oncology Group	Homo sapiens	NCBITAXON	NCBITaxon:9606	neuroblastoma	EFO	EFO:0000621	DNA copy number data collection	sample 478	other
copy number profiling data from COG Childrens Oncology Group	Homo sapiens	NCBITAXON	NCBITaxon:9606	neuroblastoma	EFO	EFO:0000621	DNA copy number data collection	sample 479	other
copy number profiling data from COG Childrens Oncology Group	Homo sapiens	NCBITAXON	NCBITaxon:9606	neuroblastoma	EFO	EFO:0000621	DNA copy number data collection	sample 480	other
copy number profiling data from COG Childrens Oncology Group	Homo sapiens	NCBITAXON	NCBITaxon:9606	neuroblastoma	EFO	EFO:0000621	DNA copy number data collection	sample 481	control
copy number profiling data from COG Childrens Oncology Group	Homo sapiens	NCBITAXON	NCBITaxon:9606	neuroblastoma	EFO	EFO:0000621	DNA copy number data collection	sample 482	control
copy number profiling data from COG Childrens Oncology Group	Homo sapiens	NCBITAXON	NCBITaxon:9606	neuroblastoma	EFO	EFO:0000621	DNA copy number data collection	sample 483	other
copy number profiling data from COG Childrens Oncology Group	Homo sapiens	NCBITAXON	NCBITaxon:9606	neuroblastoma	EFO	EFO:0000621	DNA copy number data collection	sample 484	case
copy number profiling data from COG Childrens Oncology Group	Homo sapiens	NCBITAXON	NCBITaxon:9606	neuroblastoma	EFO	EFO:0000621	DNA copy number data collection	sample 485	other
copy number profiling data from COG Childrens Oncology Group	Homo sapiens	NCBITAXON	NCBITaxon:9606	neuroblastoma	EFO	EFO:0000621	DNA copy number data collection	sample 486	other
copy number profiling data from COG Childrens Oncology Group	Homo sapiens	NCBITAXON	NCBITaxon:9606	neuroblastoma	EFO	EFO:0000621	DNA copy number data collection	sample 487	other
copy number profiling data from COG Childrens Oncology Group	Homo sapiens	NCBITAXON	NCBITaxon:9606	neuroblastoma	EFO	EFO:0000621	DNA copy number data collection	sample 488	other
copy number profiling data from Japanese treatment protocol	Homo sapiens	NCBITAXON	NCBITaxon:9606	neuroblastoma	EFO	EFO:0000621	DNA copy number data collection	sample 489	other
copy number profiling data from Japanese treatment protocol	Homo sapiens	NCBITAXON	NCBITaxon:9606	neuroblastoma	EFO	EFO:0000621	DNA copy number data collection	sample 490	control
copy number profiling data from Japanese treatment protocol	Homo sapiens	NCBITAXON	NCBITaxon:9606	neuroblastoma	EFO	EFO:0000621	DNA copy number data collection	sample 491	other
copy number profiling data from Japanese treatment protocol	Homo sapiens	NCBITAXON	NCBITaxon:9606	neuroblastoma	EFO	EFO:0000621	DNA copy number data collection	sample 492	other
copy number profiling data from Japanese treatment protocol	Homo sapiens	NCBITAXON	NCBITaxon:9606	neuroblastoma	EFO	EFO:0000621	DNA copy number data collection	sample 493	control
copy number profiling data from Japanese treatment protocol	Homo sapiens	NCBITAXON	NCBITaxon:9606	neuroblastoma	EFO	EFO:0000621	DNA copy number data collection	sample 494	other
copy number profiling data from Japanese treatment protocol	Homo sapiens	NCBITAXON	NCBITaxon:9606	neuroblastoma	EFO	EFO:0000621	DNA copy number data collection	sample 495	other
copy number profiling data from Japanese treatment protocol	Homo sapiens	NCBITAXON	NCBITaxon:9606	neuroblastoma	EFO	EFO:0000621	DNA copy number data collection	sample 496	other
copy number profiling data from Japanese treatment protocol	Homo sapiens	NCBITAXON	NCBITaxon:9606	neuroblastoma	EFO	EFO:0000621	DNA copy number data collection	sample 497	case
copy number profiling data from Japanese treatment protocol	Homo sapiens	NCBITAXON	NCBITaxon:9606	neuroblastoma	EFO	EFO:0000621	DNA copy number data collection	sample 498	other
copy number profiling data from Japanese treatment protocol	Homo sapiens	NCBITAXON	NCBITaxon:9606	neuroblastoma	EFO	EFO:0000621	DNA copy number data collection	sample 499	other
copy number profiling data from Japanese treatment protocol	Homo sapiens	NCBITAXON	NCBITaxon:9606	neuroblastoma	EFO	EFO:0000621	DNA copy number data collection	sample 500	control
copy number profiling data from Japanese treatment protocol	Homo sapiens	NCBITAXON	NCBITaxon:9606	neuroblastoma	EFO	EFO:0000621	DNA copy number data collection	sample 501	other
copy number profiling data from Japanese treatment protocol	Homo sapiens	NCBITAXON	NCBITaxon:9606	neuroblastoma	EFO	EFO:0000621	DNA copy number data collection	sample 502	control
copy number profiling data from Japanese treatment protocol	Homo sapiens	NCBITAXON	NCBITaxon:9606	neuroblastoma	EFO	EFO:0000621	DNA copy number data collection	sample 503	case
copy number profiling data from Japanese treatment protocol	Homo sapiens	NCBITAXON	NCBITaxon:9606	neuroblastoma	EFO	EFO:0000621	DNA copy number data collection	sample 504	other
copy number profiling data from Japanese treatment protocol	Homo sapiens	NCBITAXON	NCBITaxon:9606	neuroblastoma	EFO	EFO:0000621	DNA copy number data collection	sample 505	other
copy number profiling data from Japanese treatment protocol	Homo sapiens	NCBITAXON	NCBITaxon:9606	neuroblastoma	EFO	EFO:0000621	DNA copy number data collection	sample 506	control
copy number profiling data from Japanese treatment protocol	Homo sapiens	NCBITAXON	NCBITaxon:9606	neuroblastoma	EFO	EFO:0000621	DNA copy number data collection	sample 507	control
copy number profiling data from Japanese treatment protocol	Homo sapiens	NCBITAXON	NCBITaxon:9606	neuroblastoma	EFO	EFO:0000621	DNA copy number data collection	sample 508	other
copy number profiling data from Japanese treatment protocol	Homo sapiens	NCBITAXON	NCBITaxon:9606	neuroblastoma	EFO	EFO:0000621	DNA copy number data collection	sample 509	other
copy number profiling data from Japanese treatment protocol	Homo sapiens	NCBITAXON	NCBITaxon:9606	neuroblastoma	EFO	EFO:0000621	DNA copy number data collection	sample 510	other
copy number profiling data from Japanese treatment protocol	Homo sapiens	NCBITAXON	NCBITaxon:9606	neuroblastoma	EFO	EFO:0000621	DNA copy number data collection	sample 511	control
copy number profiling data from Japanese treatment protocol	Homo sapiens	NCBITAXON	NCBITaxon:9606	neuroblastoma	EFO	EFO:0000621	DNA copy number data collection	sample 512	case
copy number profiling data from Japanese treatment protocol	Homo sapiens	NCBITAXON	NCBITaxon:9606	neuroblastoma	EFO	EFO:0000621	DNA copy number data collection	sample 513	case
copy number profiling data from Japanese treatment protocol	Homo sapiens	NCBITAXON	NCBITaxon:9606	neuroblastoma	EFO	EFO:0000621	DNA copy number data collection	sample 514	other
copy number profiling data from Japanese treatment protocol	Homo sapiens	NCBITAXON	NCBITaxon:9606	neuroblastoma	EFO	EFO:0000621	DNA copy number data collection	sample 515	other
copy number profiling data from Japanese treatment protocol	Homo sapiens	NCBITAXON	NCBITaxon:9606	neuroblastoma	EFO	EFO:0000621	DNA copy number data collection	sample 516	other
copy number profiling data from Japanese treatment protocol	Homo sapiens	NCBITAXON	NCBITaxon:9606	neuroblastoma	EFO	EFO:0000621	DNA copy number data collection	sample 517	control
copy number profiling data from Japanese treatment protocol	Homo sapiens	NCBITAXON	NCBITaxon:9606	neuroblastoma	EFO	EFO:0000621	DNA copy number data collection	sample 518	case
copy number profiling data from Japanese treatment protocol	Homo sapiens	NCBITAXON	NCBITaxon:9606	neuroblastoma	EFO	EFO:0000621	DNA copy number data collection	sample 519	other
copy number profiling data from Japanese treatment protocol	Homo sapiens	NCBITAXON	NCBITaxon:9606	neuroblastoma	EFO	EFO:0000621	DNA copy number data collection	sample 520	other
copy number profiling data from Japanese treatment protocol	Homo sapiens	NCBITAXON	NCBITaxon:9606	neuroblastoma	EFO	EFO:0000621	DNA copy number data collection	sample 521	other
copy number profiling data from Japanese treatment protocol	Homo sapiens	NCBITAXON	NCBITaxon:9606	neuroblastoma	EFO	EFO:0000621	DNA copy number data collection	sample 522	other
copy number profiling data from Japanese treatment protocol	Homo sapiens	NCBITAXON	NCBITaxon:9606	neuroblastoma	EFO	EFO:0000621	DNA copy number data collection	sample 523	other
copy number profiling data from Japanese treatment protocol	Homo sapiens	NCBITAXON	NCBITaxon:9606	neuroblastoma	EFO	EFO:0000621	DNA copy number data collection	sample 524	other
copy number profiling data from Japanese treatment protocol	Homo sapiens	NCBITAXON	NCBITaxon:9606	neuroblastoma	EFO	EFO:0000621	DNA copy number data collection	sample 525	case
copy number profiling data from Japanese treatment protocol	Homo sapiens	NCBITAXON	NCBITaxon:9606	neuroblastoma	EFO	EFO:0000621	DNA copy number data collection	sample 526	case
copy number profiling data from Japanese treatment protocol	Homo sapiens	NCBITAXON	NCBITaxon:9606	neuroblastoma	EFO	EFO:0000621	DNA copy number data collection	sample 527	other
copy number profiling data from Japanese treatment protocol	Homo sapiens	NCBITAXON	NCBITaxon:9606	neuroblastoma	EFO	EFO:0000621	DNA copy number data collection	sample 528	case
copy number profiling data from Japanese treatment protocol	Homo sapiens	NCBITAXON	NCBITaxon:9606	neuroblastoma	EFO	EFO:0000621	DNA copy number data collection	sample 529	control
copy number profiling data from Japanese treatment protocol	Homo sapiens	NCBITAXON	NCBITaxon:9606	neuroblastoma	EFO	EFO:0000621	DNA copy number data collection	sample 530	case
copy number profiling data from Japanese treatment protocol	Homo sapiens	NCBITAXON	NCBITaxon:9606	neuroblastoma	EFO	EFO:0000621	DNA copy number data collection	sample 531	control
copy number profiling data from Japanese treatment protocol	Homo sapiens	NCBITAXON	NCBITaxon:9606	neuroblastoma	EFO	EFO:0000621	DNA copy number data collection	sample 532	case
copy number profiling data from Japanese treatment protocol	Homo sapiens	NCBITAXON	NCBITaxon:9606	neuroblastoma	EFO	EFO:0000621	DNA copy number data collection	sample 533	other
copy number profiling data from Japanese treatment protocol	Homo sapiens	NCBITAXON	NCBITaxon:9606	neuroblastoma	EFO	EFO:0000621	DNA copy number data collection	sample 534	case
copy number profiling data from Japanese treatment protocol	Homo sapiens	NCBITAXON	NCBITaxon:9606	neuroblastoma	EFO	EFO:0000621	DNA copy number data collection	sample 535	case
copy number profiling data from Japanese treatment protocol	Homo sapiens	NCBITAXON	NCBITaxon:9606	neuroblastoma	EFO	EFO:0000621	DNA copy number data collection	sample 536	case
copy number profiling data from Japanese treatment protocol	Homo sapiens	NCBITAXON	NCBITaxon:9606	neuroblastoma	EFO	EFO:0000621	DNA copy number data collection	sample 537	other
copy number profiling data from Japanese treatment protocol	Homo sapiens	NCBITAXON	NCBITaxon:9606	neuroblastoma	EFO	EFO:0000621	DNA copy number data collection	sample 538	control
copy number profiling data from Japanese treatment protocol	Homo sapiens	NCBITAXON	NCBITaxon:9606	neuroblastoma	EFO	EFO:0000621	DNA copy number data collection	sample 539	other
copy number profiling data from Japanese treatment protocol	Homo sapiens	NCBITAXON	NCBITaxon:9606	neuroblastoma	EFO	EFO:0000621	DNA copy number data collection	sample 540	other
copy number profiling data from Japanese treatment protocol	Homo sapiens	NCBITAXON	NCBITaxon:9606	neuroblastoma	EFO	EFO:0000621	DNA copy number data collection	sample 541	case
copy number profiling data from Japanese treatment protocol	Homo sapiens	NCBITAXON	NCBITaxon:9606	neuroblastoma	EFO	EFO:0000621	DNA copy number data collection	sample 542	control
copy number profiling data from Japanese treatment protocol	Homo sapiens	NCBITAXON	NCBITaxon:9606	neuroblastoma	EFO	EFO:0000621	DNA copy number data collection	sample 543	case
copy number profiling data from Japanese treatment protocol	Homo sapiens	NCBITAXON	NCBITaxon:9606	neuroblastoma	EFO	EFO:0000621	DNA copy number data collection	sample 544	case
copy number profiling data from Japanese treatment protocol	Homo sapiens	NCBITAXON	NCBITaxon:9606	neuroblastoma	EFO	EFO:0000621	DNA copy number data collection	sample 545	case
copy number profiling data from Japanese treatment protocol	Homo sapiens	NCBITAXON	NCBITaxon:9606	neuroblastoma	EFO	EFO:0000621	DNA copy number data collection	sample 546	other
copy number profiling data from Japanese treatment protocol	Homo sapiens	NCBITAXON	NCBITaxon:9606	neuroblastoma	EFO	EFO:0000621	DNA copy number data collection	sample 547	case
copy number profiling data from Japanese treatment protocol	Homo sapiens	NCBITAXON	NCBITaxon:9606	neuroblastoma	EFO	EFO:0000621	DNA copy number data collection	sample 548	case
copy number profiling data from Japanese treatment protocol	Homo sapiens	NCBITAXON	NCBITaxon:9606	neuroblastoma	EFO	EFO:0000621	DNA copy number data collection	sample 549	case
copy number profiling data from Japanese treatment protocol	Homo sapiens	NCBITAXON	NCBITaxon:9606	neuroblastoma	EFO	EFO:0000621	DNA copy number data collection	sample 550	other
copy number profiling data from Japanese treatment protocol	Homo sapiens	NCBITAXON	NCBITaxon:9606	neuroblastoma	EFO	EFO:0000621	DNA copy number data collection	sample 551	other
copy number profiling data from Japanese treatment protocol	Homo sapiens	NCBITAXON	NCBITaxon:9606	neuroblastoma	EFO	EFO:0000621	DNA copy number data collection	sample 552	case
copy number profiling data from Japanese treatment protocol	Homo sapiens	NCBITAXON	NCBITaxon:9606	neuroblastoma	EFO	EFO:0000621	DNA copy number data collection	sample 553	NA
copy number profiling data from Japanese treatment protocol	Homo sapiens	NCBITAXON	NCBITaxon:9606	neuroblastoma	EFO	EFO:0000621	DNA copy number data collection	sample 554	other
copy number profiling data from Japanese treatment protocol	Homo sapiens	NCBITAXON	NCBITaxon:9606	neuroblastoma	EFO	EFO:0000621	DNA copy number data collection	sample 555	case
copy number profiling data from Japanese treatment protocol	Homo sapiens	NCBITAXON	NCBITaxon:9606	neuroblastoma	EFO	EFO:0000621	DNA copy number data collection	sample 556	case
