# Supplementary material for: Meta-mining of copy number profiles of high-risk neuroblastoma tumors
Source: Sci Data. 2018 Oct 30;5:180240. doi: 10.1038/sdata.2018.240 (PMC6207068; doi:10.1038/sdata.2018.240)
Supplement: Supplementary file 1 [file sdata2018240-isa1.zip › a_DePreter151A_assay.txt]

Sample Name	Protocol REF	Parameter Value[instrument]	Parameter Value[manufacturer]	Assay Name	Raw Data File	Comment[Data Repository]	Comment[Data Record Accession]	Comment[Data Record URI]	Protocol REF	Protocol REF	Derived Data File	Comment[Data Repository]	Comment[Data Record Accession]	Comment[Data Record URI]	Protocol REF	Derived Data File	Comment[Data Repository]	Comment[Data Record Accession]	Comment[Data Record URI]
sample 1	DNA copy number data processing	Cytoscan HD 2.6M (SNP)	Affymetrix	segmented copy number data for sample 1	GSE103123_processed_matrix_tables/matrix_VI.txt	Gene Expression Omnibus	GSE103123	http://identifiers.org/geo:GSE103123	DNA copy number data processing	Defining cutoffs to call aberrations	Table 3: Segmented copy number data	figshare	doi:10.6084/m9.figshare.c.4169864	https://doi.org/10.6084/m9.figshare.c.4169864	Clinical and genomic patient annotations	Table 1: Patient annotations	figshare	doi:10.6084/m9.figshare.c.4169864	https://doi.org/10.6084/m9.figshare.c.4169864
sample 2	DNA copy number data processing	Cytoscan HD 2.6M (SNP)	Affymetrix	segmented copy number data for sample 2	GSE103123_processed_matrix_tables/matrix_VI.txt	Gene Expression Omnibus	GSE103123	http://identifiers.org/geo:GSE103123	DNA copy number data processing	Defining cutoffs to call aberrations	Table 3: Segmented copy number data	figshare	doi:10.6084/m9.figshare.c.4169864	https://doi.org/10.6084/m9.figshare.c.4169864	Clinical and genomic patient annotations	Table 1: Patient annotations	figshare	doi:10.6084/m9.figshare.c.4169864	https://doi.org/10.6084/m9.figshare.c.4169864
sample 3	DNA copy number data processing	Cytoscan HD 2.6M (SNP)	Affymetrix	segmented copy number data for sample 3	GSE103123_processed_matrix_tables/matrix_VI.txt	Gene Expression Omnibus	GSE103123	http://identifiers.org/geo:GSE103123	DNA copy number data processing	Defining cutoffs to call aberrations	Table 3: Segmented copy number data	figshare	doi:10.6084/m9.figshare.c.4169864	https://doi.org/10.6084/m9.figshare.c.4169864	Clinical and genomic patient annotations	Table 1: Patient annotations	figshare	doi:10.6084/m9.figshare.c.4169864	https://doi.org/10.6084/m9.figshare.c.4169864
sample 4	DNA copy number data processing	Cytoscan HD 2.6M (SNP)	Affymetrix	segmented copy number data for sample 4	GSE103123_processed_matrix_tables/matrix_VI.txt	Gene Expression Omnibus	GSE103123	http://identifiers.org/geo:GSE103123	DNA copy number data processing	Defining cutoffs to call aberrations	Table 3: Segmented copy number data	figshare	doi:10.6084/m9.figshare.c.4169864	https://doi.org/10.6084/m9.figshare.c.4169864	Clinical and genomic patient annotations	Table 1: Patient annotations	figshare	doi:10.6084/m9.figshare.c.4169864	https://doi.org/10.6084/m9.figshare.c.4169864
sample 5	DNA copy number data processing	Cytoscan HD 2.6M (SNP)	Affymetrix	segmented copy number data for sample 5	GSE103123_processed_matrix_tables/matrix_VI.txt	Gene Expression Omnibus	GSE103123	http://identifiers.org/geo:GSE103123	DNA copy number data processing	Defining cutoffs to call aberrations	Table 3: Segmented copy number data	figshare	doi:10.6084/m9.figshare.c.4169864	https://doi.org/10.6084/m9.figshare.c.4169864	Clinical and genomic patient annotations	Table 1: Patient annotations	figshare	doi:10.6084/m9.figshare.c.4169864	https://doi.org/10.6084/m9.figshare.c.4169864
sample 6	DNA copy number data processing	Cytoscan HD 2.6M (SNP)	Affymetrix	segmented copy number data for sample 6	GSE103123_processed_matrix_tables/matrix_VI.txt	Gene Expression Omnibus	GSE103123	http://identifiers.org/geo:GSE103123	DNA copy number data processing	Defining cutoffs to call aberrations	Table 3: Segmented copy number data	figshare	doi:10.6084/m9.figshare.c.4169864	https://doi.org/10.6084/m9.figshare.c.4169864	Clinical and genomic patient annotations	Table 1: Patient annotations	figshare	doi:10.6084/m9.figshare.c.4169864	https://doi.org/10.6084/m9.figshare.c.4169864
sample 7	DNA copy number data processing	Cytoscan HD 2.6M (SNP)	Affymetrix	segmented copy number data for sample 7	GSE103123_processed_matrix_tables/matrix_VI.txt	Gene Expression Omnibus	GSE103123	http://identifiers.org/geo:GSE103123	DNA copy number data processing	Defining cutoffs to call aberrations	Table 3: Segmented copy number data	figshare	doi:10.6084/m9.figshare.c.4169864	https://doi.org/10.6084/m9.figshare.c.4169864	Clinical and genomic patient annotations	Table 1: Patient annotations	figshare	doi:10.6084/m9.figshare.c.4169864	https://doi.org/10.6084/m9.figshare.c.4169864
sample 8	DNA copy number data processing	Cytoscan HD 2.6M (SNP)	Affymetrix	segmented copy number data for sample 8	GSE103123_processed_matrix_tables/matrix_VI.txt	Gene Expression Omnibus	GSE103123	http://identifiers.org/geo:GSE103123	DNA copy number data processing	Defining cutoffs to call aberrations	Table 3: Segmented copy number data	figshare	doi:10.6084/m9.figshare.c.4169864	https://doi.org/10.6084/m9.figshare.c.4169864	Clinical and genomic patient annotations	Table 1: Patient annotations	figshare	doi:10.6084/m9.figshare.c.4169864	https://doi.org/10.6084/m9.figshare.c.4169864
sample 9	DNA copy number data processing	Cytoscan HD 2.6M (SNP)	Affymetrix	segmented copy number data for sample 9	GSE103123_processed_matrix_tables/matrix_VI.txt	Gene Expression Omnibus	GSE103123	http://identifiers.org/geo:GSE103123	DNA copy number data processing	Defining cutoffs to call aberrations	Table 3: Segmented copy number data	figshare	doi:10.6084/m9.figshare.c.4169864	https://doi.org/10.6084/m9.figshare.c.4169864	Clinical and genomic patient annotations	Table 1: Patient annotations	figshare	doi:10.6084/m9.figshare.c.4169864	https://doi.org/10.6084/m9.figshare.c.4169864
sample 10	DNA copy number data processing	Cytoscan HD 2.6M (SNP)	Affymetrix	segmented copy number data for sample 10	GSE103123_processed_matrix_tables/matrix_VI.txt	Gene Expression Omnibus	GSE103123	http://identifiers.org/geo:GSE103123	DNA copy number data processing	Defining cutoffs to call aberrations	Table 3: Segmented copy number data	figshare	doi:10.6084/m9.figshare.c.4169864	https://doi.org/10.6084/m9.figshare.c.4169864	Clinical and genomic patient annotations	Table 1: Patient annotations	figshare	doi:10.6084/m9.figshare.c.4169864	https://doi.org/10.6084/m9.figshare.c.4169864
sample 11	DNA copy number data processing	Cytoscan HD 2.6M (SNP)	Affymetrix	segmented copy number data for sample 11	GSE103123_processed_matrix_tables/matrix_VI.txt	Gene Expression Omnibus	GSE103123	http://identifiers.org/geo:GSE103123	DNA copy number data processing	Defining cutoffs to call aberrations	Table 3: Segmented copy number data	figshare	doi:10.6084/m9.figshare.c.4169864	https://doi.org/10.6084/m9.figshare.c.4169864	Clinical and genomic patient annotations	Table 1: Patient annotations	figshare	doi:10.6084/m9.figshare.c.4169864	https://doi.org/10.6084/m9.figshare.c.4169864
sample 12	DNA copy number data processing	Cytoscan HD 2.6M (SNP)	Affymetrix	segmented copy number data for sample 12	GSE103123_processed_matrix_tables/matrix_VI.txt	Gene Expression Omnibus	GSE103123	http://identifiers.org/geo:GSE103123	DNA copy number data processing	Defining cutoffs to call aberrations	Table 3: Segmented copy number data	figshare	doi:10.6084/m9.figshare.c.4169864	https://doi.org/10.6084/m9.figshare.c.4169864	Clinical and genomic patient annotations	Table 1: Patient annotations	figshare	doi:10.6084/m9.figshare.c.4169864	https://doi.org/10.6084/m9.figshare.c.4169864
sample 13	DNA copy number data processing	Cytoscan HD 2.6M (SNP)	Affymetrix	segmented copy number data for sample 13	GSE103123_processed_matrix_tables/matrix_VI.txt	Gene Expression Omnibus	GSE103123	http://identifiers.org/geo:GSE103123	DNA copy number data processing	Defining cutoffs to call aberrations	Table 3: Segmented copy number data	figshare	doi:10.6084/m9.figshare.c.4169864	https://doi.org/10.6084/m9.figshare.c.4169864	Clinical and genomic patient annotations	Table 1: Patient annotations	figshare	doi:10.6084/m9.figshare.c.4169864	https://doi.org/10.6084/m9.figshare.c.4169864
sample 14	DNA copy number data processing	Cytoscan HD 2.6M (SNP)	Affymetrix	segmented copy number data for sample 14	GSE103123_processed_matrix_tables/matrix_VI.txt	Gene Expression Omnibus	GSE103123	http://identifiers.org/geo:GSE103123	DNA copy number data processing	Defining cutoffs to call aberrations	Table 3: Segmented copy number data	figshare	doi:10.6084/m9.figshare.c.4169864	https://doi.org/10.6084/m9.figshare.c.4169864	Clinical and genomic patient annotations	Table 1: Patient annotations	figshare	doi:10.6084/m9.figshare.c.4169864	https://doi.org/10.6084/m9.figshare.c.4169864
sample 15	DNA copy number data processing	Cytoscan HD 2.6M (SNP)	Affymetrix	segmented copy number data for sample 15	GSE103123_processed_matrix_tables/matrix_VI.txt	Gene Expression Omnibus	GSE103123	http://identifiers.org/geo:GSE103123	DNA copy number data processing	Defining cutoffs to call aberrations	Table 3: Segmented copy number data	figshare	doi:10.6084/m9.figshare.c.4169864	https://doi.org/10.6084/m9.figshare.c.4169864	Clinical and genomic patient annotations	Table 1: Patient annotations	figshare	doi:10.6084/m9.figshare.c.4169864	https://doi.org/10.6084/m9.figshare.c.4169864
sample 16	DNA copy number data processing	Cytoscan HD 2.6M (SNP)	Affymetrix	segmented copy number data for sample 16	GSE103123_processed_matrix_tables/matrix_VI.txt	Gene Expression Omnibus	GSE103123	http://identifiers.org/geo:GSE103123	DNA copy number data processing	Defining cutoffs to call aberrations	Table 3: Segmented copy number data	figshare	doi:10.6084/m9.figshare.c.4169864	https://doi.org/10.6084/m9.figshare.c.4169864	Clinical and genomic patient annotations	Table 1: Patient annotations	figshare	doi:10.6084/m9.figshare.c.4169864	https://doi.org/10.6084/m9.figshare.c.4169864
sample 17	DNA copy number data processing	HumanCytoSNP-12 300k (SNP)	Illumina	segmented copy number data for sample 17	GSE103123_processed_matrix_tables/matrix_SP.txt	Gene Expression Omnibus	GSE103123	http://identifiers.org/geo:GSE103123	DNA copy number data processing	Defining cutoffs to call aberrations	Table 3: Segmented copy number data	figshare	doi:10.6084/m9.figshare.c.4169864	https://doi.org/10.6084/m9.figshare.c.4169864	Clinical and genomic patient annotations	Table 1: Patient annotations	figshare	doi:10.6084/m9.figshare.c.4169864	https://doi.org/10.6084/m9.figshare.c.4169864
sample 18	DNA copy number data processing	HumanCytoSNP-12 300k (SNP)	Illumina	segmented copy number data for sample 18	GSE103123_processed_matrix_tables/matrix_SP.txt	Gene Expression Omnibus	GSE103123	http://identifiers.org/geo:GSE103123	DNA copy number data processing	Defining cutoffs to call aberrations	Table 3: Segmented copy number data	figshare	doi:10.6084/m9.figshare.c.4169864	https://doi.org/10.6084/m9.figshare.c.4169864	Clinical and genomic patient annotations	Table 1: Patient annotations	figshare	doi:10.6084/m9.figshare.c.4169864	https://doi.org/10.6084/m9.figshare.c.4169864
sample 19	DNA copy number data processing	HumanCytoSNP-12 300k (SNP)	Illumina	segmented copy number data for sample 19	GSE103123_processed_matrix_tables/matrix_SP.txt	Gene Expression Omnibus	GSE103123	http://identifiers.org/geo:GSE103123	DNA copy number data processing	Defining cutoffs to call aberrations	Table 3: Segmented copy number data	figshare	doi:10.6084/m9.figshare.c.4169864	https://doi.org/10.6084/m9.figshare.c.4169864	Clinical and genomic patient annotations	Table 1: Patient annotations	figshare	doi:10.6084/m9.figshare.c.4169864	https://doi.org/10.6084/m9.figshare.c.4169864
sample 20	DNA copy number data processing	HumanCytoSNP-12 300k (SNP)	Illumina	segmented copy number data for sample 20	GSE103123_processed_matrix_tables/matrix_SP.txt	Gene Expression Omnibus	GSE103123	http://identifiers.org/geo:GSE103123	DNA copy number data processing	Defining cutoffs to call aberrations	Table 3: Segmented copy number data	figshare	doi:10.6084/m9.figshare.c.4169864	https://doi.org/10.6084/m9.figshare.c.4169864	Clinical and genomic patient annotations	Table 1: Patient annotations	figshare	doi:10.6084/m9.figshare.c.4169864	https://doi.org/10.6084/m9.figshare.c.4169864
sample 21	DNA copy number data processing	HumanCytoSNP-12 300k (SNP)	Illumina	segmented copy number data for sample 21	GSE103123_processed_matrix_tables/matrix_SP.txt	Gene Expression Omnibus	GSE103123	http://identifiers.org/geo:GSE103123	DNA copy number data processing	Defining cutoffs to call aberrations	Table 3: Segmented copy number data	figshare	doi:10.6084/m9.figshare.c.4169864	https://doi.org/10.6084/m9.figshare.c.4169864	Clinical and genomic patient annotations	Table 1: Patient annotations	figshare	doi:10.6084/m9.figshare.c.4169864	https://doi.org/10.6084/m9.figshare.c.4169864
sample 22	DNA copy number data processing	HumanCytoSNP-12 300k (SNP)	Illumina	segmented copy number data for sample 22	GSE103123_processed_matrix_tables/matrix_SP.txt	Gene Expression Omnibus	GSE103123	http://identifiers.org/geo:GSE103123	DNA copy number data processing	Defining cutoffs to call aberrations	Table 3: Segmented copy number data	figshare	doi:10.6084/m9.figshare.c.4169864	https://doi.org/10.6084/m9.figshare.c.4169864	Clinical and genomic patient annotations	Table 1: Patient annotations	figshare	doi:10.6084/m9.figshare.c.4169864	https://doi.org/10.6084/m9.figshare.c.4169864
sample 23	DNA copy number data processing	HumanCytoSNP-12 300k (SNP)	Illumina	segmented copy number data for sample 23	GSE103123_processed_matrix_tables/matrix_SP.txt	Gene Expression Omnibus	GSE103123	http://identifiers.org/geo:GSE103123	DNA copy number data processing	Defining cutoffs to call aberrations	Table 3: Segmented copy number data	figshare	doi:10.6084/m9.figshare.c.4169864	https://doi.org/10.6084/m9.figshare.c.4169864	Clinical and genomic patient annotations	Table 1: Patient annotations	figshare	doi:10.6084/m9.figshare.c.4169864	https://doi.org/10.6084/m9.figshare.c.4169864
sample 24	DNA copy number data processing	HumanCytoSNP-12 300k (SNP)	Illumina	segmented copy number data for sample 24	GSE103123_processed_matrix_tables/matrix_SP.txt	Gene Expression Omnibus	GSE103123	http://identifiers.org/geo:GSE103123	DNA copy number data processing	Defining cutoffs to call aberrations	Table 3: Segmented copy number data	figshare	doi:10.6084/m9.figshare.c.4169864	https://doi.org/10.6084/m9.figshare.c.4169864	Clinical and genomic patient annotations	Table 1: Patient annotations	figshare	doi:10.6084/m9.figshare.c.4169864	https://doi.org/10.6084/m9.figshare.c.4169864
sample 25	DNA copy number data processing	Human Genome CGH 180k (aCGH)	Agilent	segmented copy number data for sample 25	GSE103123_processed_matrix_tables/matrix_CLB.txt	Gene Expression Omnibus	GSE103123	http://identifiers.org/geo:GSE103123	DNA copy number data processing	Defining cutoffs to call aberrations	Table 3: Segmented copy number data	figshare	doi:10.6084/m9.figshare.c.4169864	https://doi.org/10.6084/m9.figshare.c.4169864	Clinical and genomic patient annotations	Table 1: Patient annotations	figshare	doi:10.6084/m9.figshare.c.4169864	https://doi.org/10.6084/m9.figshare.c.4169864
sample 26	DNA copy number data processing	Human Genome CGH 180k (aCGH)	Agilent	segmented copy number data for sample 26	GSE103123_processed_matrix_tables/matrix_CLB.txt	Gene Expression Omnibus	GSE103123	http://identifiers.org/geo:GSE103123	DNA copy number data processing	Defining cutoffs to call aberrations	Table 3: Segmented copy number data	figshare	doi:10.6084/m9.figshare.c.4169864	https://doi.org/10.6084/m9.figshare.c.4169864	Clinical and genomic patient annotations	Table 1: Patient annotations	figshare	doi:10.6084/m9.figshare.c.4169864	https://doi.org/10.6084/m9.figshare.c.4169864
sample 27	DNA copy number data processing	Human Genome CGH 180k (aCGH)	Agilent	segmented copy number data for sample 27	GSE103123_processed_matrix_tables/matrix_CLB.txt	Gene Expression Omnibus	GSE103123	http://identifiers.org/geo:GSE103123	DNA copy number data processing	Defining cutoffs to call aberrations	Table 3: Segmented copy number data	figshare	doi:10.6084/m9.figshare.c.4169864	https://doi.org/10.6084/m9.figshare.c.4169864	Clinical and genomic patient annotations	Table 1: Patient annotations	figshare	doi:10.6084/m9.figshare.c.4169864	https://doi.org/10.6084/m9.figshare.c.4169864
sample 28	DNA copy number data processing	Human Genome CGH 180k (aCGH)	Agilent	segmented copy number data for sample 28	GSE103123_processed_matrix_tables/matrix_CLB.txt	Gene Expression Omnibus	GSE103123	http://identifiers.org/geo:GSE103123	DNA copy number data processing	Defining cutoffs to call aberrations	Table 3: Segmented copy number data	figshare	doi:10.6084/m9.figshare.c.4169864	https://doi.org/10.6084/m9.figshare.c.4169864	Clinical and genomic patient annotations	Table 1: Patient annotations	figshare	doi:10.6084/m9.figshare.c.4169864	https://doi.org/10.6084/m9.figshare.c.4169864
sample 29	DNA copy number data processing	Human Genome CGH 180k (aCGH)	Agilent	segmented copy number data for sample 29	GSE103123_processed_matrix_tables/matrix_CLB.txt	Gene Expression Omnibus	GSE103123	http://identifiers.org/geo:GSE103123	DNA copy number data processing	Defining cutoffs to call aberrations	Table 3: Segmented copy number data	figshare	doi:10.6084/m9.figshare.c.4169864	https://doi.org/10.6084/m9.figshare.c.4169864	Clinical and genomic patient annotations	Table 1: Patient annotations	figshare	doi:10.6084/m9.figshare.c.4169864	https://doi.org/10.6084/m9.figshare.c.4169864
sample 30	DNA copy number data processing	Human Genome CGH 180k (aCGH)	Agilent	segmented copy number data for sample 30	GSE103123_processed_matrix_tables/matrix_CLB.txt	Gene Expression Omnibus	GSE103123	http://identifiers.org/geo:GSE103123	DNA copy number data processing	Defining cutoffs to call aberrations	Table 3: Segmented copy number data	figshare	doi:10.6084/m9.figshare.c.4169864	https://doi.org/10.6084/m9.figshare.c.4169864	Clinical and genomic patient annotations	Table 1: Patient annotations	figshare	doi:10.6084/m9.figshare.c.4169864	https://doi.org/10.6084/m9.figshare.c.4169864
sample 31	DNA copy number data processing	Human Genome CGH 180k (aCGH)	Agilent	segmented copy number data for sample 31	GSE103123_processed_matrix_tables/matrix_CLB.txt	Gene Expression Omnibus	GSE103123	http://identifiers.org/geo:GSE103123	DNA copy number data processing	Defining cutoffs to call aberrations	Table 3: Segmented copy number data	figshare	doi:10.6084/m9.figshare.c.4169864	https://doi.org/10.6084/m9.figshare.c.4169864	Clinical and genomic patient annotations	Table 1: Patient annotations	figshare	doi:10.6084/m9.figshare.c.4169864	https://doi.org/10.6084/m9.figshare.c.4169864
sample 32	DNA copy number data processing	Human Genome CGH 180k (aCGH)	Agilent	segmented copy number data for sample 32	GSE103123_processed_matrix_tables/matrix_CLB.txt	Gene Expression Omnibus	GSE103123	http://identifiers.org/geo:GSE103123	DNA copy number data processing	Defining cutoffs to call aberrations	Table 3: Segmented copy number data	figshare	doi:10.6084/m9.figshare.c.4169864	https://doi.org/10.6084/m9.figshare.c.4169864	Clinical and genomic patient annotations	Table 1: Patient annotations	figshare	doi:10.6084/m9.figshare.c.4169864	https://doi.org/10.6084/m9.figshare.c.4169864
sample 33	DNA copy number data processing	Human Genome CGH 180k (aCGH)	Agilent	segmented copy number data for sample 33	GSE103123_processed_matrix_tables/matrix_CLB.txt	Gene Expression Omnibus	GSE103123	http://identifiers.org/geo:GSE103123	DNA copy number data processing	Defining cutoffs to call aberrations	Table 3: Segmented copy number data	figshare	doi:10.6084/m9.figshare.c.4169864	https://doi.org/10.6084/m9.figshare.c.4169864	Clinical and genomic patient annotations	Table 1: Patient annotations	figshare	doi:10.6084/m9.figshare.c.4169864	https://doi.org/10.6084/m9.figshare.c.4169864
sample 34	DNA copy number data processing	Human Genome CGH 180k (aCGH)	Agilent	segmented copy number data for sample 34	GSE103123_processed_matrix_tables/matrix_CLB.txt	Gene Expression Omnibus	GSE103123	http://identifiers.org/geo:GSE103123	DNA copy number data processing	Defining cutoffs to call aberrations	Table 3: Segmented copy number data	figshare	doi:10.6084/m9.figshare.c.4169864	https://doi.org/10.6084/m9.figshare.c.4169864	Clinical and genomic patient annotations	Table 1: Patient annotations	figshare	doi:10.6084/m9.figshare.c.4169864	https://doi.org/10.6084/m9.figshare.c.4169864
sample 35	DNA copy number data processing	Human Genome CGH 180k (aCGH)	Agilent	segmented copy number data for sample 35	GSE103123_processed_matrix_tables/matrix_CLB.txt	Gene Expression Omnibus	GSE103123	http://identifiers.org/geo:GSE103123	DNA copy number data processing	Defining cutoffs to call aberrations	Table 3: Segmented copy number data	figshare	doi:10.6084/m9.figshare.c.4169864	https://doi.org/10.6084/m9.figshare.c.4169864	Clinical and genomic patient annotations	Table 1: Patient annotations	figshare	doi:10.6084/m9.figshare.c.4169864	https://doi.org/10.6084/m9.figshare.c.4169864
sample 36	DNA copy number data processing	Human Genome CGH 180k (aCGH)	Agilent	segmented copy number data for sample 36	GSE103123_processed_matrix_tables/matrix_CLB.txt	Gene Expression Omnibus	GSE103123	http://identifiers.org/geo:GSE103123	DNA copy number data processing	Defining cutoffs to call aberrations	Table 3: Segmented copy number data	figshare	doi:10.6084/m9.figshare.c.4169864	https://doi.org/10.6084/m9.figshare.c.4169864	Clinical and genomic patient annotations	Table 1: Patient annotations	figshare	doi:10.6084/m9.figshare.c.4169864	https://doi.org/10.6084/m9.figshare.c.4169864
sample 37	DNA copy number data processing	Human Genome CGH 180k (aCGH)	Agilent	segmented copy number data for sample 37	GSE103123_processed_matrix_tables/matrix_CLB.txt	Gene Expression Omnibus	GSE103123	http://identifiers.org/geo:GSE103123	DNA copy number data processing	Defining cutoffs to call aberrations	Table 3: Segmented copy number data	figshare	doi:10.6084/m9.figshare.c.4169864	https://doi.org/10.6084/m9.figshare.c.4169864	Clinical and genomic patient annotations	Table 1: Patient annotations	figshare	doi:10.6084/m9.figshare.c.4169864	https://doi.org/10.6084/m9.figshare.c.4169864
sample 38	DNA copy number data processing	Human Genome CGH 180k (aCGH)	Agilent	segmented copy number data for sample 38	GSE103123_processed_matrix_tables/matrix_CLB.txt	Gene Expression Omnibus	GSE103123	http://identifiers.org/geo:GSE103123	DNA copy number data processing	Defining cutoffs to call aberrations	Table 3: Segmented copy number data	figshare	doi:10.6084/m9.figshare.c.4169864	https://doi.org/10.6084/m9.figshare.c.4169864	Clinical and genomic patient annotations	Table 1: Patient annotations	figshare	doi:10.6084/m9.figshare.c.4169864	https://doi.org/10.6084/m9.figshare.c.4169864
sample 39	DNA copy number data processing	Human Genome CGH 180k (aCGH)	Agilent	segmented copy number data for sample 39	GSE103123_processed_matrix_tables/matrix_CLB.txt	Gene Expression Omnibus	GSE103123	http://identifiers.org/geo:GSE103123	DNA copy number data processing	Defining cutoffs to call aberrations	Table 3: Segmented copy number data	figshare	doi:10.6084/m9.figshare.c.4169864	https://doi.org/10.6084/m9.figshare.c.4169864	Clinical and genomic patient annotations	Table 1: Patient annotations	figshare	doi:10.6084/m9.figshare.c.4169864	https://doi.org/10.6084/m9.figshare.c.4169864
sample 40	DNA copy number data processing	Human Genome CGH 180k (aCGH)	Agilent	segmented copy number data for sample 40	GSE103123_processed_matrix_tables/matrix_CLB.txt	Gene Expression Omnibus	GSE103123	http://identifiers.org/geo:GSE103123	DNA copy number data processing	Defining cutoffs to call aberrations	Table 3: Segmented copy number data	figshare	doi:10.6084/m9.figshare.c.4169864	https://doi.org/10.6084/m9.figshare.c.4169864	Clinical and genomic patient annotations	Table 1: Patient annotations	figshare	doi:10.6084/m9.figshare.c.4169864	https://doi.org/10.6084/m9.figshare.c.4169864
sample 41	DNA copy number data processing	Human Genome CGH 180k (aCGH)	Agilent	segmented copy number data for sample 41	GSE103123_processed_matrix_tables/matrix_CLB.txt	Gene Expression Omnibus	GSE103123	http://identifiers.org/geo:GSE103123	DNA copy number data processing	Defining cutoffs to call aberrations	Table 3: Segmented copy number data	figshare	doi:10.6084/m9.figshare.c.4169864	https://doi.org/10.6084/m9.figshare.c.4169864	Clinical and genomic patient annotations	Table 1: Patient annotations	figshare	doi:10.6084/m9.figshare.c.4169864	https://doi.org/10.6084/m9.figshare.c.4169864
sample 42	DNA copy number data processing	Human Genome CGH 180k (aCGH)	Agilent	segmented copy number data for sample 42	GSE103123_processed_matrix_tables/matrix_CLB.txt	Gene Expression Omnibus	GSE103123	http://identifiers.org/geo:GSE103123	DNA copy number data processing	Defining cutoffs to call aberrations	Table 3: Segmented copy number data	figshare	doi:10.6084/m9.figshare.c.4169864	https://doi.org/10.6084/m9.figshare.c.4169864	Clinical and genomic patient annotations	Table 1: Patient annotations	figshare	doi:10.6084/m9.figshare.c.4169864	https://doi.org/10.6084/m9.figshare.c.4169864
sample 43	DNA copy number data processing	Human Genome CGH 180k (aCGH)	Agilent	segmented copy number data for sample 43	GSE103123_processed_matrix_tables/matrix_CLB.txt	Gene Expression Omnibus	GSE103123	http://identifiers.org/geo:GSE103123	DNA copy number data processing	Defining cutoffs to call aberrations	Table 3: Segmented copy number data	figshare	doi:10.6084/m9.figshare.c.4169864	https://doi.org/10.6084/m9.figshare.c.4169864	Clinical and genomic patient annotations	Table 1: Patient annotations	figshare	doi:10.6084/m9.figshare.c.4169864	https://doi.org/10.6084/m9.figshare.c.4169864
sample 44	DNA copy number data processing	Human Genome CGH 180k (aCGH)	Agilent	segmented copy number data for sample 44	GSE103123_processed_matrix_tables/matrix_CLB.txt	Gene Expression Omnibus	GSE103123	http://identifiers.org/geo:GSE103123	DNA copy number data processing	Defining cutoffs to call aberrations	Table 3: Segmented copy number data	figshare	doi:10.6084/m9.figshare.c.4169864	https://doi.org/10.6084/m9.figshare.c.4169864	Clinical and genomic patient annotations	Table 1: Patient annotations	figshare	doi:10.6084/m9.figshare.c.4169864	https://doi.org/10.6084/m9.figshare.c.4169864
sample 45	DNA copy number data processing	CGH 72k (aCGH)	NimbleGen	segmented copy number data for sample 45	GSE103123_processed_matrix_tables/matrix_IC.txt	Gene Expression Omnibus	GSE103123	http://identifiers.org/geo:GSE103123	DNA copy number data processing	Defining cutoffs to call aberrations	Table 3: Segmented copy number data	figshare	doi:10.6084/m9.figshare.c.4169864	https://doi.org/10.6084/m9.figshare.c.4169864	Clinical and genomic patient annotations	Table 1: Patient annotations	figshare	doi:10.6084/m9.figshare.c.4169864	https://doi.org/10.6084/m9.figshare.c.4169864
sample 46	DNA copy number data processing	CGH 72k (aCGH)	NimbleGen	segmented copy number data for sample 46	GSE103123_processed_matrix_tables/matrix_IC.txt	Gene Expression Omnibus	GSE103123	http://identifiers.org/geo:GSE103123	DNA copy number data processing	Defining cutoffs to call aberrations	Table 3: Segmented copy number data	figshare	doi:10.6084/m9.figshare.c.4169864	https://doi.org/10.6084/m9.figshare.c.4169864	Clinical and genomic patient annotations	Table 1: Patient annotations	figshare	doi:10.6084/m9.figshare.c.4169864	https://doi.org/10.6084/m9.figshare.c.4169864
sample 47	DNA copy number data processing	CGH 72k (aCGH)	NimbleGen	segmented copy number data for sample 47	GSE103123_processed_matrix_tables/matrix_IC.txt	Gene Expression Omnibus	GSE103123	http://identifiers.org/geo:GSE103123	DNA copy number data processing	Defining cutoffs to call aberrations	Table 3: Segmented copy number data	figshare	doi:10.6084/m9.figshare.c.4169864	https://doi.org/10.6084/m9.figshare.c.4169864	Clinical and genomic patient annotations	Table 1: Patient annotations	figshare	doi:10.6084/m9.figshare.c.4169864	https://doi.org/10.6084/m9.figshare.c.4169864
sample 48	DNA copy number data processing	CGH 72k (aCGH)	NimbleGen	segmented copy number data for sample 48	GSE103123_processed_matrix_tables/matrix_IC.txt	Gene Expression Omnibus	GSE103123	http://identifiers.org/geo:GSE103123	DNA copy number data processing	Defining cutoffs to call aberrations	Table 3: Segmented copy number data	figshare	doi:10.6084/m9.figshare.c.4169864	https://doi.org/10.6084/m9.figshare.c.4169864	Clinical and genomic patient annotations	Table 1: Patient annotations	figshare	doi:10.6084/m9.figshare.c.4169864	https://doi.org/10.6084/m9.figshare.c.4169864
sample 49	DNA copy number data processing	CGH 72k (aCGH)	NimbleGen	segmented copy number data for sample 49	GSE103123_processed_matrix_tables/matrix_IC.txt	Gene Expression Omnibus	GSE103123	http://identifiers.org/geo:GSE103123	DNA copy number data processing	Defining cutoffs to call aberrations	Table 3: Segmented copy number data	figshare	doi:10.6084/m9.figshare.c.4169864	https://doi.org/10.6084/m9.figshare.c.4169864	Clinical and genomic patient annotations	Table 1: Patient annotations	figshare	doi:10.6084/m9.figshare.c.4169864	https://doi.org/10.6084/m9.figshare.c.4169864
sample 50	DNA copy number data processing	CGH 72k (aCGH)	NimbleGen	segmented copy number data for sample 50	GSE103123_processed_matrix_tables/matrix_IC.txt	Gene Expression Omnibus	GSE103123	http://identifiers.org/geo:GSE103123	DNA copy number data processing	Defining cutoffs to call aberrations	Table 3: Segmented copy number data	figshare	doi:10.6084/m9.figshare.c.4169864	https://doi.org/10.6084/m9.figshare.c.4169864	Clinical and genomic patient annotations	Table 1: Patient annotations	figshare	doi:10.6084/m9.figshare.c.4169864	https://doi.org/10.6084/m9.figshare.c.4169864
sample 51	DNA copy number data processing	CGH 72k (aCGH)	NimbleGen	segmented copy number data for sample 51	GSE103123_processed_matrix_tables/matrix_IC.txt	Gene Expression Omnibus	GSE103123	http://identifiers.org/geo:GSE103123	DNA copy number data processing	Defining cutoffs to call aberrations	Table 3: Segmented copy number data	figshare	doi:10.6084/m9.figshare.c.4169864	https://doi.org/10.6084/m9.figshare.c.4169864	Clinical and genomic patient annotations	Table 1: Patient annotations	figshare	doi:10.6084/m9.figshare.c.4169864	https://doi.org/10.6084/m9.figshare.c.4169864
sample 52	DNA copy number data processing	CGH 72k (aCGH)	NimbleGen	segmented copy number data for sample 52	GSE103123_processed_matrix_tables/matrix_IC.txt	Gene Expression Omnibus	GSE103123	http://identifiers.org/geo:GSE103123	DNA copy number data processing	Defining cutoffs to call aberrations	Table 3: Segmented copy number data	figshare	doi:10.6084/m9.figshare.c.4169864	https://doi.org/10.6084/m9.figshare.c.4169864	Clinical and genomic patient annotations	Table 1: Patient annotations	figshare	doi:10.6084/m9.figshare.c.4169864	https://doi.org/10.6084/m9.figshare.c.4169864
sample 53	DNA copy number data processing	CGH 72k (aCGH)	NimbleGen	segmented copy number data for sample 53	GSE103123_processed_matrix_tables/matrix_IC.txt	Gene Expression Omnibus	GSE103123	http://identifiers.org/geo:GSE103123	DNA copy number data processing	Defining cutoffs to call aberrations	Table 3: Segmented copy number data	figshare	doi:10.6084/m9.figshare.c.4169864	https://doi.org/10.6084/m9.figshare.c.4169864	Clinical and genomic patient annotations	Table 1: Patient annotations	figshare	doi:10.6084/m9.figshare.c.4169864	https://doi.org/10.6084/m9.figshare.c.4169864
sample 54	DNA copy number data processing	CGH 72k (aCGH)	NimbleGen	segmented copy number data for sample 54	GSE103123_processed_matrix_tables/matrix_IC.txt	Gene Expression Omnibus	GSE103123	http://identifiers.org/geo:GSE103123	DNA copy number data processing	Defining cutoffs to call aberrations	Table 3: Segmented copy number data	figshare	doi:10.6084/m9.figshare.c.4169864	https://doi.org/10.6084/m9.figshare.c.4169864	Clinical and genomic patient annotations	Table 1: Patient annotations	figshare	doi:10.6084/m9.figshare.c.4169864	https://doi.org/10.6084/m9.figshare.c.4169864
sample 55	DNA copy number data processing	CGH 72k (aCGH)	NimbleGen	segmented copy number data for sample 55	GSE103123_processed_matrix_tables/matrix_IC.txt	Gene Expression Omnibus	GSE103123	http://identifiers.org/geo:GSE103123	DNA copy number data processing	Defining cutoffs to call aberrations	Table 3: Segmented copy number data	figshare	doi:10.6084/m9.figshare.c.4169864	https://doi.org/10.6084/m9.figshare.c.4169864	Clinical and genomic patient annotations	Table 1: Patient annotations	figshare	doi:10.6084/m9.figshare.c.4169864	https://doi.org/10.6084/m9.figshare.c.4169864
sample 56	DNA copy number data processing	CGH 72k (aCGH)	NimbleGen	segmented copy number data for sample 56	GSE103123_processed_matrix_tables/matrix_IC.txt	Gene Expression Omnibus	GSE103123	http://identifiers.org/geo:GSE103123	DNA copy number data processing	Defining cutoffs to call aberrations	Table 3: Segmented copy number data	figshare	doi:10.6084/m9.figshare.c.4169864	https://doi.org/10.6084/m9.figshare.c.4169864	Clinical and genomic patient annotations	Table 1: Patient annotations	figshare	doi:10.6084/m9.figshare.c.4169864	https://doi.org/10.6084/m9.figshare.c.4169864
sample 57	DNA copy number data processing	CGH 72k (aCGH)	NimbleGen	segmented copy number data for sample 57	GSE103123_processed_matrix_tables/matrix_IC.txt	Gene Expression Omnibus	GSE103123	http://identifiers.org/geo:GSE103123	DNA copy number data processing	Defining cutoffs to call aberrations	Table 3: Segmented copy number data	figshare	doi:10.6084/m9.figshare.c.4169864	https://doi.org/10.6084/m9.figshare.c.4169864	Clinical and genomic patient annotations	Table 1: Patient annotations	figshare	doi:10.6084/m9.figshare.c.4169864	https://doi.org/10.6084/m9.figshare.c.4169864
sample 58	DNA copy number data processing	CGH 72k (aCGH)	NimbleGen	segmented copy number data for sample 58	GSE103123_processed_matrix_tables/matrix_IC.txt	Gene Expression Omnibus	GSE103123	http://identifiers.org/geo:GSE103123	DNA copy number data processing	Defining cutoffs to call aberrations	Table 3: Segmented copy number data	figshare	doi:10.6084/m9.figshare.c.4169864	https://doi.org/10.6084/m9.figshare.c.4169864	Clinical and genomic patient annotations	Table 1: Patient annotations	figshare	doi:10.6084/m9.figshare.c.4169864	https://doi.org/10.6084/m9.figshare.c.4169864
sample 59	DNA copy number data processing	CGH 72k (aCGH)	NimbleGen	segmented copy number data for sample 59	GSE103123_processed_matrix_tables/matrix_IC.txt	Gene Expression Omnibus	GSE103123	http://identifiers.org/geo:GSE103123	DNA copy number data processing	Defining cutoffs to call aberrations	Table 3: Segmented copy number data	figshare	doi:10.6084/m9.figshare.c.4169864	https://doi.org/10.6084/m9.figshare.c.4169864	Clinical and genomic patient annotations	Table 1: Patient annotations	figshare	doi:10.6084/m9.figshare.c.4169864	https://doi.org/10.6084/m9.figshare.c.4169864
sample 60	DNA copy number data processing	CGH 72k (aCGH)	NimbleGen	segmented copy number data for sample 60	GSE103123_processed_matrix_tables/matrix_IC.txt	Gene Expression Omnibus	GSE103123	http://identifiers.org/geo:GSE103123	DNA copy number data processing	Defining cutoffs to call aberrations	Table 3: Segmented copy number data	figshare	doi:10.6084/m9.figshare.c.4169864	https://doi.org/10.6084/m9.figshare.c.4169864	Clinical and genomic patient annotations	Table 1: Patient annotations	figshare	doi:10.6084/m9.figshare.c.4169864	https://doi.org/10.6084/m9.figshare.c.4169864
sample 61	DNA copy number data processing	CGH 72k (aCGH)	NimbleGen	segmented copy number data for sample 61	GSE103123_processed_matrix_tables/matrix_IC.txt	Gene Expression Omnibus	GSE103123	http://identifiers.org/geo:GSE103123	DNA copy number data processing	Defining cutoffs to call aberrations	Table 3: Segmented copy number data	figshare	doi:10.6084/m9.figshare.c.4169864	https://doi.org/10.6084/m9.figshare.c.4169864	Clinical and genomic patient annotations	Table 1: Patient annotations	figshare	doi:10.6084/m9.figshare.c.4169864	https://doi.org/10.6084/m9.figshare.c.4169864
sample 62	DNA copy number data processing	CGH 72k (aCGH)	NimbleGen	segmented copy number data for sample 62	GSE103123_processed_matrix_tables/matrix_IC.txt	Gene Expression Omnibus	GSE103123	http://identifiers.org/geo:GSE103123	DNA copy number data processing	Defining cutoffs to call aberrations	Table 3: Segmented copy number data	figshare	doi:10.6084/m9.figshare.c.4169864	https://doi.org/10.6084/m9.figshare.c.4169864	Clinical and genomic patient annotations	Table 1: Patient annotations	figshare	doi:10.6084/m9.figshare.c.4169864	https://doi.org/10.6084/m9.figshare.c.4169864
sample 63	DNA copy number data processing	CGH 72k (aCGH)	NimbleGen	segmented copy number data for sample 63	GSE103123_processed_matrix_tables/matrix_IC.txt	Gene Expression Omnibus	GSE103123	http://identifiers.org/geo:GSE103123	DNA copy number data processing	Defining cutoffs to call aberrations	Table 3: Segmented copy number data	figshare	doi:10.6084/m9.figshare.c.4169864	https://doi.org/10.6084/m9.figshare.c.4169864	Clinical and genomic patient annotations	Table 1: Patient annotations	figshare	doi:10.6084/m9.figshare.c.4169864	https://doi.org/10.6084/m9.figshare.c.4169864
sample 64	DNA copy number data processing	CGH 72k (aCGH)	NimbleGen	segmented copy number data for sample 64	GSE103123_processed_matrix_tables/matrix_IC.txt	Gene Expression Omnibus	GSE103123	http://identifiers.org/geo:GSE103123	DNA copy number data processing	Defining cutoffs to call aberrations	Table 3: Segmented copy number data	figshare	doi:10.6084/m9.figshare.c.4169864	https://doi.org/10.6084/m9.figshare.c.4169864	Clinical and genomic patient annotations	Table 1: Patient annotations	figshare	doi:10.6084/m9.figshare.c.4169864	https://doi.org/10.6084/m9.figshare.c.4169864
sample 65	DNA copy number data processing	CGH 72k (aCGH)	NimbleGen	segmented copy number data for sample 65	GSE103123_processed_matrix_tables/matrix_IC.txt	Gene Expression Omnibus	GSE103123	http://identifiers.org/geo:GSE103123	DNA copy number data processing	Defining cutoffs to call aberrations	Table 3: Segmented copy number data	figshare	doi:10.6084/m9.figshare.c.4169864	https://doi.org/10.6084/m9.figshare.c.4169864	Clinical and genomic patient annotations	Table 1: Patient annotations	figshare	doi:10.6084/m9.figshare.c.4169864	https://doi.org/10.6084/m9.figshare.c.4169864
sample 66	DNA copy number data processing	CGH 72k (aCGH)	NimbleGen	segmented copy number data for sample 66	GSE103123_processed_matrix_tables/matrix_IC.txt	Gene Expression Omnibus	GSE103123	http://identifiers.org/geo:GSE103123	DNA copy number data processing	Defining cutoffs to call aberrations	Table 3: Segmented copy number data	figshare	doi:10.6084/m9.figshare.c.4169864	https://doi.org/10.6084/m9.figshare.c.4169864	Clinical and genomic patient annotations	Table 1: Patient annotations	figshare	doi:10.6084/m9.figshare.c.4169864	https://doi.org/10.6084/m9.figshare.c.4169864
sample 67	DNA copy number data processing	CGH 72k (aCGH)	NimbleGen	segmented copy number data for sample 67	GSE103123_processed_matrix_tables/matrix_IC.txt	Gene Expression Omnibus	GSE103123	http://identifiers.org/geo:GSE103123	DNA copy number data processing	Defining cutoffs to call aberrations	Table 3: Segmented copy number data	figshare	doi:10.6084/m9.figshare.c.4169864	https://doi.org/10.6084/m9.figshare.c.4169864	Clinical and genomic patient annotations	Table 1: Patient annotations	figshare	doi:10.6084/m9.figshare.c.4169864	https://doi.org/10.6084/m9.figshare.c.4169864
sample 68	DNA copy number data processing	CGH 72k (aCGH)	NimbleGen	segmented copy number data for sample 68	GSE103123_processed_matrix_tables/matrix_IC.txt	Gene Expression Omnibus	GSE103123	http://identifiers.org/geo:GSE103123	DNA copy number data processing	Defining cutoffs to call aberrations	Table 3: Segmented copy number data	figshare	doi:10.6084/m9.figshare.c.4169864	https://doi.org/10.6084/m9.figshare.c.4169864	Clinical and genomic patient annotations	Table 1: Patient annotations	figshare	doi:10.6084/m9.figshare.c.4169864	https://doi.org/10.6084/m9.figshare.c.4169864
sample 69	DNA copy number data processing	CGH 72k (aCGH)	NimbleGen	segmented copy number data for sample 69	GSE103123_processed_matrix_tables/matrix_IC.txt	Gene Expression Omnibus	GSE103123	http://identifiers.org/geo:GSE103123	DNA copy number data processing	Defining cutoffs to call aberrations	Table 3: Segmented copy number data	figshare	doi:10.6084/m9.figshare.c.4169864	https://doi.org/10.6084/m9.figshare.c.4169864	Clinical and genomic patient annotations	Table 1: Patient annotations	figshare	doi:10.6084/m9.figshare.c.4169864	https://doi.org/10.6084/m9.figshare.c.4169864
sample 70	DNA copy number data processing	CGH 72k (aCGH)	NimbleGen	segmented copy number data for sample 70	GSE103123_processed_matrix_tables/matrix_IC.txt	Gene Expression Omnibus	GSE103123	http://identifiers.org/geo:GSE103123	DNA copy number data processing	Defining cutoffs to call aberrations	Table 3: Segmented copy number data	figshare	doi:10.6084/m9.figshare.c.4169864	https://doi.org/10.6084/m9.figshare.c.4169864	Clinical and genomic patient annotations	Table 1: Patient annotations	figshare	doi:10.6084/m9.figshare.c.4169864	https://doi.org/10.6084/m9.figshare.c.4169864
sample 71	DNA copy number data processing	CGH 72k (aCGH)	NimbleGen	segmented copy number data for sample 71	GSE103123_processed_matrix_tables/matrix_IC.txt	Gene Expression Omnibus	GSE103123	http://identifiers.org/geo:GSE103123	DNA copy number data processing	Defining cutoffs to call aberrations	Table 3: Segmented copy number data	figshare	doi:10.6084/m9.figshare.c.4169864	https://doi.org/10.6084/m9.figshare.c.4169864	Clinical and genomic patient annotations	Table 1: Patient annotations	figshare	doi:10.6084/m9.figshare.c.4169864	https://doi.org/10.6084/m9.figshare.c.4169864
sample 72	DNA copy number data processing	CGH 72k (aCGH)	NimbleGen	segmented copy number data for sample 72	GSE103123_processed_matrix_tables/matrix_IC.txt	Gene Expression Omnibus	GSE103123	http://identifiers.org/geo:GSE103123	DNA copy number data processing	Defining cutoffs to call aberrations	Table 3: Segmented copy number data	figshare	doi:10.6084/m9.figshare.c.4169864	https://doi.org/10.6084/m9.figshare.c.4169864	Clinical and genomic patient annotations	Table 1: Patient annotations	figshare	doi:10.6084/m9.figshare.c.4169864	https://doi.org/10.6084/m9.figshare.c.4169864
sample 73	DNA copy number data processing	CGH 72k (aCGH)	NimbleGen	segmented copy number data for sample 73	GSE103123_processed_matrix_tables/matrix_IC.txt	Gene Expression Omnibus	GSE103123	http://identifiers.org/geo:GSE103123	DNA copy number data processing	Defining cutoffs to call aberrations	Table 3: Segmented copy number data	figshare	doi:10.6084/m9.figshare.c.4169864	https://doi.org/10.6084/m9.figshare.c.4169864	Clinical and genomic patient annotations	Table 1: Patient annotations	figshare	doi:10.6084/m9.figshare.c.4169864	https://doi.org/10.6084/m9.figshare.c.4169864
sample 74	DNA copy number data processing	CGH 72k (aCGH)	NimbleGen	segmented copy number data for sample 74	GSE103123_processed_matrix_tables/matrix_IC.txt	Gene Expression Omnibus	GSE103123	http://identifiers.org/geo:GSE103123	DNA copy number data processing	Defining cutoffs to call aberrations	Table 3: Segmented copy number data	figshare	doi:10.6084/m9.figshare.c.4169864	https://doi.org/10.6084/m9.figshare.c.4169864	Clinical and genomic patient annotations	Table 1: Patient annotations	figshare	doi:10.6084/m9.figshare.c.4169864	https://doi.org/10.6084/m9.figshare.c.4169864
sample 75	DNA copy number data processing	CGH 72k (aCGH)	NimbleGen	segmented copy number data for sample 75	GSE103123_processed_matrix_tables/matrix_IC.txt	Gene Expression Omnibus	GSE103123	http://identifiers.org/geo:GSE103123	DNA copy number data processing	Defining cutoffs to call aberrations	Table 3: Segmented copy number data	figshare	doi:10.6084/m9.figshare.c.4169864	https://doi.org/10.6084/m9.figshare.c.4169864	Clinical and genomic patient annotations	Table 1: Patient annotations	figshare	doi:10.6084/m9.figshare.c.4169864	https://doi.org/10.6084/m9.figshare.c.4169864
sample 76	DNA copy number data processing	CGH 72k (aCGH)	NimbleGen	segmented copy number data for sample 76	GSE103123_processed_matrix_tables/matrix_IC.txt	Gene Expression Omnibus	GSE103123	http://identifiers.org/geo:GSE103123	DNA copy number data processing	Defining cutoffs to call aberrations	Table 3: Segmented copy number data	figshare	doi:10.6084/m9.figshare.c.4169864	https://doi.org/10.6084/m9.figshare.c.4169864	Clinical and genomic patient annotations	Table 1: Patient annotations	figshare	doi:10.6084/m9.figshare.c.4169864	https://doi.org/10.6084/m9.figshare.c.4169864
sample 77	DNA copy number data processing	CGH 72k (aCGH)	NimbleGen	segmented copy number data for sample 77	GSE103123_processed_matrix_tables/matrix_IC.txt	Gene Expression Omnibus	GSE103123	http://identifiers.org/geo:GSE103123	DNA copy number data processing	Defining cutoffs to call aberrations	Table 3: Segmented copy number data	figshare	doi:10.6084/m9.figshare.c.4169864	https://doi.org/10.6084/m9.figshare.c.4169864	Clinical and genomic patient annotations	Table 1: Patient annotations	figshare	doi:10.6084/m9.figshare.c.4169864	https://doi.org/10.6084/m9.figshare.c.4169864
sample 78	DNA copy number data processing	CGH 72k (aCGH)	NimbleGen	segmented copy number data for sample 78	GSE103123_processed_matrix_tables/matrix_IC.txt	Gene Expression Omnibus	GSE103123	http://identifiers.org/geo:GSE103123	DNA copy number data processing	Defining cutoffs to call aberrations	Table 3: Segmented copy number data	figshare	doi:10.6084/m9.figshare.c.4169864	https://doi.org/10.6084/m9.figshare.c.4169864	Clinical and genomic patient annotations	Table 1: Patient annotations	figshare	doi:10.6084/m9.figshare.c.4169864	https://doi.org/10.6084/m9.figshare.c.4169864
sample 79	DNA copy number data processing	CGH 72k (aCGH)	NimbleGen	segmented copy number data for sample 79	GSE103123_processed_matrix_tables/matrix_IC.txt	Gene Expression Omnibus	GSE103123	http://identifiers.org/geo:GSE103123	DNA copy number data processing	Defining cutoffs to call aberrations	Table 3: Segmented copy number data	figshare	doi:10.6084/m9.figshare.c.4169864	https://doi.org/10.6084/m9.figshare.c.4169864	Clinical and genomic patient annotations	Table 1: Patient annotations	figshare	doi:10.6084/m9.figshare.c.4169864	https://doi.org/10.6084/m9.figshare.c.4169864
sample 80	DNA copy number data processing	CGH 72k (aCGH)	NimbleGen	segmented copy number data for sample 80	GSE103123_processed_matrix_tables/matrix_IC.txt	Gene Expression Omnibus	GSE103123	http://identifiers.org/geo:GSE103123	DNA copy number data processing	Defining cutoffs to call aberrations	Table 3: Segmented copy number data	figshare	doi:10.6084/m9.figshare.c.4169864	https://doi.org/10.6084/m9.figshare.c.4169864	Clinical and genomic patient annotations	Table 1: Patient annotations	figshare	doi:10.6084/m9.figshare.c.4169864	https://doi.org/10.6084/m9.figshare.c.4169864
sample 81	DNA copy number data processing	CGH 72k (aCGH)	NimbleGen	segmented copy number data for sample 81	GSE103123_processed_matrix_tables/matrix_IC.txt	Gene Expression Omnibus	GSE103123	http://identifiers.org/geo:GSE103123	DNA copy number data processing	Defining cutoffs to call aberrations	Table 3: Segmented copy number data	figshare	doi:10.6084/m9.figshare.c.4169864	https://doi.org/10.6084/m9.figshare.c.4169864	Clinical and genomic patient annotations	Table 1: Patient annotations	figshare	doi:10.6084/m9.figshare.c.4169864	https://doi.org/10.6084/m9.figshare.c.4169864
sample 82	DNA copy number data processing	CGH 72k (aCGH)	NimbleGen	segmented copy number data for sample 82	GSE103123_processed_matrix_tables/matrix_IC.txt	Gene Expression Omnibus	GSE103123	http://identifiers.org/geo:GSE103123	DNA copy number data processing	Defining cutoffs to call aberrations	Table 3: Segmented copy number data	figshare	doi:10.6084/m9.figshare.c.4169864	https://doi.org/10.6084/m9.figshare.c.4169864	Clinical and genomic patient annotations	Table 1: Patient annotations	figshare	doi:10.6084/m9.figshare.c.4169864	https://doi.org/10.6084/m9.figshare.c.4169864
sample 83	DNA copy number data processing	CGH 72k (aCGH)	NimbleGen	segmented copy number data for sample 83	GSE103123_processed_matrix_tables/matrix_IC.txt	Gene Expression Omnibus	GSE103123	http://identifiers.org/geo:GSE103123	DNA copy number data processing	Defining cutoffs to call aberrations	Table 3: Segmented copy number data	figshare	doi:10.6084/m9.figshare.c.4169864	https://doi.org/10.6084/m9.figshare.c.4169864	Clinical and genomic patient annotations	Table 1: Patient annotations	figshare	doi:10.6084/m9.figshare.c.4169864	https://doi.org/10.6084/m9.figshare.c.4169864
sample 84	DNA copy number data processing	CGH 72k (aCGH)	NimbleGen	segmented copy number data for sample 84	GSE103123_processed_matrix_tables/matrix_IC.txt	Gene Expression Omnibus	GSE103123	http://identifiers.org/geo:GSE103123	DNA copy number data processing	Defining cutoffs to call aberrations	Table 3: Segmented copy number data	figshare	doi:10.6084/m9.figshare.c.4169864	https://doi.org/10.6084/m9.figshare.c.4169864	Clinical and genomic patient annotations	Table 1: Patient annotations	figshare	doi:10.6084/m9.figshare.c.4169864	https://doi.org/10.6084/m9.figshare.c.4169864
sample 85	DNA copy number data processing	CGH 72k (aCGH)	NimbleGen	segmented copy number data for sample 85	GSE103123_processed_matrix_tables/matrix_IC.txt	Gene Expression Omnibus	GSE103123	http://identifiers.org/geo:GSE103123	DNA copy number data processing	Defining cutoffs to call aberrations	Table 3: Segmented copy number data	figshare	doi:10.6084/m9.figshare.c.4169864	https://doi.org/10.6084/m9.figshare.c.4169864	Clinical and genomic patient annotations	Table 1: Patient annotations	figshare	doi:10.6084/m9.figshare.c.4169864	https://doi.org/10.6084/m9.figshare.c.4169864
sample 86	DNA copy number data processing	CGH 72k (aCGH)	NimbleGen	segmented copy number data for sample 86	GSE103123_processed_matrix_tables/matrix_IC.txt	Gene Expression Omnibus	GSE103123	http://identifiers.org/geo:GSE103123	DNA copy number data processing	Defining cutoffs to call aberrations	Table 3: Segmented copy number data	figshare	doi:10.6084/m9.figshare.c.4169864	https://doi.org/10.6084/m9.figshare.c.4169864	Clinical and genomic patient annotations	Table 1: Patient annotations	figshare	doi:10.6084/m9.figshare.c.4169864	https://doi.org/10.6084/m9.figshare.c.4169864
sample 87	DNA copy number data processing	CGH 72k (aCGH)	NimbleGen	segmented copy number data for sample 87	GSE103123_processed_matrix_tables/matrix_IC.txt	Gene Expression Omnibus	GSE103123	http://identifiers.org/geo:GSE103123	DNA copy number data processing	Defining cutoffs to call aberrations	Table 3: Segmented copy number data	figshare	doi:10.6084/m9.figshare.c.4169864	https://doi.org/10.6084/m9.figshare.c.4169864	Clinical and genomic patient annotations	Table 1: Patient annotations	figshare	doi:10.6084/m9.figshare.c.4169864	https://doi.org/10.6084/m9.figshare.c.4169864
sample 88	DNA copy number data processing	CGH 72k (aCGH)	NimbleGen	segmented copy number data for sample 88	GSE103123_processed_matrix_tables/matrix_IC.txt	Gene Expression Omnibus	GSE103123	http://identifiers.org/geo:GSE103123	DNA copy number data processing	Defining cutoffs to call aberrations	Table 3: Segmented copy number data	figshare	doi:10.6084/m9.figshare.c.4169864	https://doi.org/10.6084/m9.figshare.c.4169864	Clinical and genomic patient annotations	Table 1: Patient annotations	figshare	doi:10.6084/m9.figshare.c.4169864	https://doi.org/10.6084/m9.figshare.c.4169864
sample 89	DNA copy number data processing	CGH 72k (aCGH)	NimbleGen	segmented copy number data for sample 89	GSE103123_processed_matrix_tables/matrix_IC.txt	Gene Expression Omnibus	GSE103123	http://identifiers.org/geo:GSE103123	DNA copy number data processing	Defining cutoffs to call aberrations	Table 3: Segmented copy number data	figshare	doi:10.6084/m9.figshare.c.4169864	https://doi.org/10.6084/m9.figshare.c.4169864	Clinical and genomic patient annotations	Table 1: Patient annotations	figshare	doi:10.6084/m9.figshare.c.4169864	https://doi.org/10.6084/m9.figshare.c.4169864
sample 90	DNA copy number data processing	CGH 72k (aCGH)	NimbleGen	segmented copy number data for sample 90	GSE103123_processed_matrix_tables/matrix_IC.txt	Gene Expression Omnibus	GSE103123	http://identifiers.org/geo:GSE103123	DNA copy number data processing	Defining cutoffs to call aberrations	Table 3: Segmented copy number data	figshare	doi:10.6084/m9.figshare.c.4169864	https://doi.org/10.6084/m9.figshare.c.4169864	Clinical and genomic patient annotations	Table 1: Patient annotations	figshare	doi:10.6084/m9.figshare.c.4169864	https://doi.org/10.6084/m9.figshare.c.4169864
sample 91	DNA copy number data processing	CGH 72k (aCGH)	NimbleGen	segmented copy number data for sample 91	GSE103123_processed_matrix_tables/matrix_IC.txt	Gene Expression Omnibus	GSE103123	http://identifiers.org/geo:GSE103123	DNA copy number data processing	Defining cutoffs to call aberrations	Table 3: Segmented copy number data	figshare	doi:10.6084/m9.figshare.c.4169864	https://doi.org/10.6084/m9.figshare.c.4169864	Clinical and genomic patient annotations	Table 1: Patient annotations	figshare	doi:10.6084/m9.figshare.c.4169864	https://doi.org/10.6084/m9.figshare.c.4169864
sample 92	DNA copy number data processing	CGH 72k (aCGH)	NimbleGen	segmented copy number data for sample 92	GSE103123_processed_matrix_tables/matrix_IC.txt	Gene Expression Omnibus	GSE103123	http://identifiers.org/geo:GSE103123	DNA copy number data processing	Defining cutoffs to call aberrations	Table 3: Segmented copy number data	figshare	doi:10.6084/m9.figshare.c.4169864	https://doi.org/10.6084/m9.figshare.c.4169864	Clinical and genomic patient annotations	Table 1: Patient annotations	figshare	doi:10.6084/m9.figshare.c.4169864	https://doi.org/10.6084/m9.figshare.c.4169864
sample 93	DNA copy number data processing	CGH 72k (aCGH)	NimbleGen	segmented copy number data for sample 93	GSE103123_processed_matrix_tables/matrix_IC.txt	Gene Expression Omnibus	GSE103123	http://identifiers.org/geo:GSE103123	DNA copy number data processing	Defining cutoffs to call aberrations	Table 3: Segmented copy number data	figshare	doi:10.6084/m9.figshare.c.4169864	https://doi.org/10.6084/m9.figshare.c.4169864	Clinical and genomic patient annotations	Table 1: Patient annotations	figshare	doi:10.6084/m9.figshare.c.4169864	https://doi.org/10.6084/m9.figshare.c.4169864
sample 94	DNA copy number data processing	CGH 72k (aCGH)	NimbleGen	segmented copy number data for sample 94	GSE103123_processed_matrix_tables/matrix_IC.txt	Gene Expression Omnibus	GSE103123	http://identifiers.org/geo:GSE103123	DNA copy number data processing	Defining cutoffs to call aberrations	Table 3: Segmented copy number data	figshare	doi:10.6084/m9.figshare.c.4169864	https://doi.org/10.6084/m9.figshare.c.4169864	Clinical and genomic patient annotations	Table 1: Patient annotations	figshare	doi:10.6084/m9.figshare.c.4169864	https://doi.org/10.6084/m9.figshare.c.4169864
sample 95	DNA copy number data processing	CGH 72k (aCGH)	NimbleGen	segmented copy number data for sample 95	GSE103123_processed_matrix_tables/matrix_IC.txt	Gene Expression Omnibus	GSE103123	http://identifiers.org/geo:GSE103123	DNA copy number data processing	Defining cutoffs to call aberrations	Table 3: Segmented copy number data	figshare	doi:10.6084/m9.figshare.c.4169864	https://doi.org/10.6084/m9.figshare.c.4169864	Clinical and genomic patient annotations	Table 1: Patient annotations	figshare	doi:10.6084/m9.figshare.c.4169864	https://doi.org/10.6084/m9.figshare.c.4169864
sample 96	DNA copy number data processing	CGH 72k (aCGH)	NimbleGen	segmented copy number data for sample 96	GSE103123_processed_matrix_tables/matrix_IC.txt	Gene Expression Omnibus	GSE103123	http://identifiers.org/geo:GSE103123	DNA copy number data processing	Defining cutoffs to call aberrations	Table 3: Segmented copy number data	figshare	doi:10.6084/m9.figshare.c.4169864	https://doi.org/10.6084/m9.figshare.c.4169864	Clinical and genomic patient annotations	Table 1: Patient annotations	figshare	doi:10.6084/m9.figshare.c.4169864	https://doi.org/10.6084/m9.figshare.c.4169864
sample 97	DNA copy number data processing	CGH 72k (aCGH)	NimbleGen	segmented copy number data for sample 97	GSE103123_processed_matrix_tables/matrix_IC.txt	Gene Expression Omnibus	GSE103123	http://identifiers.org/geo:GSE103123	DNA copy number data processing	Defining cutoffs to call aberrations	Table 3: Segmented copy number data	figshare	doi:10.6084/m9.figshare.c.4169864	https://doi.org/10.6084/m9.figshare.c.4169864	Clinical and genomic patient annotations	Table 1: Patient annotations	figshare	doi:10.6084/m9.figshare.c.4169864	https://doi.org/10.6084/m9.figshare.c.4169864
sample 98	DNA copy number data processing	custom design 44k (aCGH)	Agilent	segmented copy number data for sample 98	GSE103123_processed_matrix_tables/matrix_GH60.txt	Gene Expression Omnibus	GSE103123	http://identifiers.org/geo:GSE103123	DNA copy number data processing	Defining cutoffs to call aberrations	Table 3: Segmented copy number data	figshare	doi:10.6084/m9.figshare.c.4169864	https://doi.org/10.6084/m9.figshare.c.4169864	Clinical and genomic patient annotations	Table 1: Patient annotations	figshare	doi:10.6084/m9.figshare.c.4169864	https://doi.org/10.6084/m9.figshare.c.4169864
sample 99	DNA copy number data processing	custom design 44k (aCGH)	Agilent	segmented copy number data for sample 99	GSE103123_processed_matrix_tables/matrix_GH60.txt	Gene Expression Omnibus	GSE103123	http://identifiers.org/geo:GSE103123	DNA copy number data processing	Defining cutoffs to call aberrations	Table 3: Segmented copy number data	figshare	doi:10.6084/m9.figshare.c.4169864	https://doi.org/10.6084/m9.figshare.c.4169864	Clinical and genomic patient annotations	Table 1: Patient annotations	figshare	doi:10.6084/m9.figshare.c.4169864	https://doi.org/10.6084/m9.figshare.c.4169864
sample 100	DNA copy number data processing	custom design 44k (aCGH)	Agilent	segmented copy number data for sample 100	GSE103123_processed_matrix_tables/matrix_GH60.txt	Gene Expression Omnibus	GSE103123	http://identifiers.org/geo:GSE103123	DNA copy number data processing	Defining cutoffs to call aberrations	Table 3: Segmented copy number data	figshare	doi:10.6084/m9.figshare.c.4169864	https://doi.org/10.6084/m9.figshare.c.4169864	Clinical and genomic patient annotations	Table 1: Patient annotations	figshare	doi:10.6084/m9.figshare.c.4169864	https://doi.org/10.6084/m9.figshare.c.4169864
sample 101	DNA copy number data processing	custom design 60k (aCGH)	Agilent	segmented copy number data for sample 101	GSE103123_processed_matrix_tables/matrix_GH60.txt	Gene Expression Omnibus	GSE103123	http://identifiers.org/geo:GSE103123	DNA copy number data processing	Defining cutoffs to call aberrations	Table 3: Segmented copy number data	figshare	doi:10.6084/m9.figshare.c.4169864	https://doi.org/10.6084/m9.figshare.c.4169864	Clinical and genomic patient annotations	Table 1: Patient annotations	figshare	doi:10.6084/m9.figshare.c.4169864	https://doi.org/10.6084/m9.figshare.c.4169864
sample 102	DNA copy number data processing	custom design 60k (aCGH)	Agilent	segmented copy number data for sample 102	GSE103123_processed_matrix_tables/matrix_GH60.txt	Gene Expression Omnibus	GSE103123	http://identifiers.org/geo:GSE103123	DNA copy number data processing	Defining cutoffs to call aberrations	Table 3: Segmented copy number data	figshare	doi:10.6084/m9.figshare.c.4169864	https://doi.org/10.6084/m9.figshare.c.4169864	Clinical and genomic patient annotations	Table 1: Patient annotations	figshare	doi:10.6084/m9.figshare.c.4169864	https://doi.org/10.6084/m9.figshare.c.4169864
sample 103	DNA copy number data processing	custom design 60k (aCGH)	Agilent	segmented copy number data for sample 103	GSE103123_processed_matrix_tables/matrix_GH60.txt	Gene Expression Omnibus	GSE103123	http://identifiers.org/geo:GSE103123	DNA copy number data processing	Defining cutoffs to call aberrations	Table 3: Segmented copy number data	figshare	doi:10.6084/m9.figshare.c.4169864	https://doi.org/10.6084/m9.figshare.c.4169864	Clinical and genomic patient annotations	Table 1: Patient annotations	figshare	doi:10.6084/m9.figshare.c.4169864	https://doi.org/10.6084/m9.figshare.c.4169864
sample 104	DNA copy number data processing	custom design 44k (aCGH)	Agilent	segmented copy number data for sample 104	GSE103123_processed_matrix_tables/matrix_GH60.txt	Gene Expression Omnibus	GSE103123	http://identifiers.org/geo:GSE103123	DNA copy number data processing	Defining cutoffs to call aberrations	Table 3: Segmented copy number data	figshare	doi:10.6084/m9.figshare.c.4169864	https://doi.org/10.6084/m9.figshare.c.4169864	Clinical and genomic patient annotations	Table 1: Patient annotations	figshare	doi:10.6084/m9.figshare.c.4169864	https://doi.org/10.6084/m9.figshare.c.4169864
sample 105	DNA copy number data processing	custom design 44k (aCGH)	Agilent	segmented copy number data for sample 105	GSE103123_processed_matrix_tables/matrix_GH60.txt	Gene Expression Omnibus	GSE103123	http://identifiers.org/geo:GSE103123	DNA copy number data processing	Defining cutoffs to call aberrations	Table 3: Segmented copy number data	figshare	doi:10.6084/m9.figshare.c.4169864	https://doi.org/10.6084/m9.figshare.c.4169864	Clinical and genomic patient annotations	Table 1: Patient annotations	figshare	doi:10.6084/m9.figshare.c.4169864	https://doi.org/10.6084/m9.figshare.c.4169864
sample 106	DNA copy number data processing	custom design 44k (aCGH)	Agilent	segmented copy number data for sample 106	GSE103123_processed_matrix_tables/matrix_GH60.txt	Gene Expression Omnibus	GSE103123	http://identifiers.org/geo:GSE103123	DNA copy number data processing	Defining cutoffs to call aberrations	Table 3: Segmented copy number data	figshare	doi:10.6084/m9.figshare.c.4169864	https://doi.org/10.6084/m9.figshare.c.4169864	Clinical and genomic patient annotations	Table 1: Patient annotations	figshare	doi:10.6084/m9.figshare.c.4169864	https://doi.org/10.6084/m9.figshare.c.4169864
sample 107	DNA copy number data processing	custom design 44k (aCGH)	Agilent	segmented copy number data for sample 107	GSE103123_processed_matrix_tables/matrix_GH60.txt	Gene Expression Omnibus	GSE103123	http://identifiers.org/geo:GSE103123	DNA copy number data processing	Defining cutoffs to call aberrations	Table 3: Segmented copy number data	figshare	doi:10.6084/m9.figshare.c.4169864	https://doi.org/10.6084/m9.figshare.c.4169864	Clinical and genomic patient annotations	Table 1: Patient annotations	figshare	doi:10.6084/m9.figshare.c.4169864	https://doi.org/10.6084/m9.figshare.c.4169864
sample 108	DNA copy number data processing	custom design 44k (aCGH)	Agilent	segmented copy number data for sample 108	GSE103123_processed_matrix_tables/matrix_GH60.txt	Gene Expression Omnibus	GSE103123	http://identifiers.org/geo:GSE103123	DNA copy number data processing	Defining cutoffs to call aberrations	Table 3: Segmented copy number data	figshare	doi:10.6084/m9.figshare.c.4169864	https://doi.org/10.6084/m9.figshare.c.4169864	Clinical and genomic patient annotations	Table 1: Patient annotations	figshare	doi:10.6084/m9.figshare.c.4169864	https://doi.org/10.6084/m9.figshare.c.4169864
sample 109	DNA copy number data processing	custom design 44k (aCGH)	Agilent	segmented copy number data for sample 109	GSE103123_processed_matrix_tables/matrix_GH60.txt	Gene Expression Omnibus	GSE103123	http://identifiers.org/geo:GSE103123	DNA copy number data processing	Defining cutoffs to call aberrations	Table 3: Segmented copy number data	figshare	doi:10.6084/m9.figshare.c.4169864	https://doi.org/10.6084/m9.figshare.c.4169864	Clinical and genomic patient annotations	Table 1: Patient annotations	figshare	doi:10.6084/m9.figshare.c.4169864	https://doi.org/10.6084/m9.figshare.c.4169864
sample 110	DNA copy number data processing	custom design 44k (aCGH)	Agilent	segmented copy number data for sample 110	GSE103123_processed_matrix_tables/matrix_GH60.txt	Gene Expression Omnibus	GSE103123	http://identifiers.org/geo:GSE103123	DNA copy number data processing	Defining cutoffs to call aberrations	Table 3: Segmented copy number data	figshare	doi:10.6084/m9.figshare.c.4169864	https://doi.org/10.6084/m9.figshare.c.4169864	Clinical and genomic patient annotations	Table 1: Patient annotations	figshare	doi:10.6084/m9.figshare.c.4169864	https://doi.org/10.6084/m9.figshare.c.4169864
sample 111	DNA copy number data processing	custom design 44k (aCGH)	Agilent	segmented copy number data for sample 111	GSE103123_processed_matrix_tables/matrix_GH60.txt	Gene Expression Omnibus	GSE103123	http://identifiers.org/geo:GSE103123	DNA copy number data processing	Defining cutoffs to call aberrations	Table 3: Segmented copy number data	figshare	doi:10.6084/m9.figshare.c.4169864	https://doi.org/10.6084/m9.figshare.c.4169864	Clinical and genomic patient annotations	Table 1: Patient annotations	figshare	doi:10.6084/m9.figshare.c.4169864	https://doi.org/10.6084/m9.figshare.c.4169864
sample 112	DNA copy number data processing	custom design 44k (aCGH)	Agilent	segmented copy number data for sample 112	GSE103123_processed_matrix_tables/matrix_GH60.txt	Gene Expression Omnibus	GSE103123	http://identifiers.org/geo:GSE103123	DNA copy number data processing	Defining cutoffs to call aberrations	Table 3: Segmented copy number data	figshare	doi:10.6084/m9.figshare.c.4169864	https://doi.org/10.6084/m9.figshare.c.4169864	Clinical and genomic patient annotations	Table 1: Patient annotations	figshare	doi:10.6084/m9.figshare.c.4169864	https://doi.org/10.6084/m9.figshare.c.4169864
sample 113	DNA copy number data processing	custom design 44k (aCGH)	Agilent	segmented copy number data for sample 113	GSE103123_processed_matrix_tables/matrix_GH60.txt	Gene Expression Omnibus	GSE103123	http://identifiers.org/geo:GSE103123	DNA copy number data processing	Defining cutoffs to call aberrations	Table 3: Segmented copy number data	figshare	doi:10.6084/m9.figshare.c.4169864	https://doi.org/10.6084/m9.figshare.c.4169864	Clinical and genomic patient annotations	Table 1: Patient annotations	figshare	doi:10.6084/m9.figshare.c.4169864	https://doi.org/10.6084/m9.figshare.c.4169864
sample 114	DNA copy number data processing	custom design 44k (aCGH)	Agilent	segmented copy number data for sample 114	GSE103123_processed_matrix_tables/matrix_GH44.txt	Gene Expression Omnibus	GSE103123	http://identifiers.org/geo:GSE103123	DNA copy number data processing	Defining cutoffs to call aberrations	Table 3: Segmented copy number data	figshare	doi:10.6084/m9.figshare.c.4169864	https://doi.org/10.6084/m9.figshare.c.4169864	Clinical and genomic patient annotations	Table 1: Patient annotations	figshare	doi:10.6084/m9.figshare.c.4169864	https://doi.org/10.6084/m9.figshare.c.4169864
sample 115	DNA copy number data processing	custom design 44k (aCGH)	Agilent	segmented copy number data for sample 115	GSE103123_processed_matrix_tables/matrix_GH44.txt	Gene Expression Omnibus	GSE103123	http://identifiers.org/geo:GSE103123	DNA copy number data processing	Defining cutoffs to call aberrations	Table 3: Segmented copy number data	figshare	doi:10.6084/m9.figshare.c.4169864	https://doi.org/10.6084/m9.figshare.c.4169864	Clinical and genomic patient annotations	Table 1: Patient annotations	figshare	doi:10.6084/m9.figshare.c.4169864	https://doi.org/10.6084/m9.figshare.c.4169864
sample 116	DNA copy number data processing	custom design 44k (aCGH)	Agilent	segmented copy number data for sample 116	GSE103123_processed_matrix_tables/matrix_GH44.txt	Gene Expression Omnibus	GSE103123	http://identifiers.org/geo:GSE103123	DNA copy number data processing	Defining cutoffs to call aberrations	Table 3: Segmented copy number data	figshare	doi:10.6084/m9.figshare.c.4169864	https://doi.org/10.6084/m9.figshare.c.4169864	Clinical and genomic patient annotations	Table 1: Patient annotations	figshare	doi:10.6084/m9.figshare.c.4169864	https://doi.org/10.6084/m9.figshare.c.4169864
sample 117	DNA copy number data processing	custom design 44k (aCGH)	Agilent	segmented copy number data for sample 117	GSE103123_processed_matrix_tables/matrix_GH44.txt	Gene Expression Omnibus	GSE103123	http://identifiers.org/geo:GSE103123	DNA copy number data processing	Defining cutoffs to call aberrations	Table 3: Segmented copy number data	figshare	doi:10.6084/m9.figshare.c.4169864	https://doi.org/10.6084/m9.figshare.c.4169864	Clinical and genomic patient annotations	Table 1: Patient annotations	figshare	doi:10.6084/m9.figshare.c.4169864	https://doi.org/10.6084/m9.figshare.c.4169864
sample 118	DNA copy number data processing	custom design 44k (aCGH)	Agilent	segmented copy number data for sample 118	GSE103123_processed_matrix_tables/matrix_GH44.txt	Gene Expression Omnibus	GSE103123	http://identifiers.org/geo:GSE103123	DNA copy number data processing	Defining cutoffs to call aberrations	Table 3: Segmented copy number data	figshare	doi:10.6084/m9.figshare.c.4169864	https://doi.org/10.6084/m9.figshare.c.4169864	Clinical and genomic patient annotations	Table 1: Patient annotations	figshare	doi:10.6084/m9.figshare.c.4169864	https://doi.org/10.6084/m9.figshare.c.4169864
sample 119	DNA copy number data processing	custom design 44k (aCGH)	Agilent	segmented copy number data for sample 119	GSE103123_processed_matrix_tables/matrix_GH44.txt	Gene Expression Omnibus	GSE103123	http://identifiers.org/geo:GSE103123	DNA copy number data processing	Defining cutoffs to call aberrations	Table 3: Segmented copy number data	figshare	doi:10.6084/m9.figshare.c.4169864	https://doi.org/10.6084/m9.figshare.c.4169864	Clinical and genomic patient annotations	Table 1: Patient annotations	figshare	doi:10.6084/m9.figshare.c.4169864	https://doi.org/10.6084/m9.figshare.c.4169864
sample 120	DNA copy number data processing	custom design 44k (aCGH)	Agilent	segmented copy number data for sample 120	GSE103123_processed_matrix_tables/matrix_GH44.txt	Gene Expression Omnibus	GSE103123	http://identifiers.org/geo:GSE103123	DNA copy number data processing	Defining cutoffs to call aberrations	Table 3: Segmented copy number data	figshare	doi:10.6084/m9.figshare.c.4169864	https://doi.org/10.6084/m9.figshare.c.4169864	Clinical and genomic patient annotations	Table 1: Patient annotations	figshare	doi:10.6084/m9.figshare.c.4169864	https://doi.org/10.6084/m9.figshare.c.4169864
sample 121	DNA copy number data processing	custom design 44k (aCGH)	Agilent	segmented copy number data for sample 121	GSE103123_processed_matrix_tables/matrix_GH44.txt	Gene Expression Omnibus	GSE103123	http://identifiers.org/geo:GSE103123	DNA copy number data processing	Defining cutoffs to call aberrations	Table 3: Segmented copy number data	figshare	doi:10.6084/m9.figshare.c.4169864	https://doi.org/10.6084/m9.figshare.c.4169864	Clinical and genomic patient annotations	Table 1: Patient annotations	figshare	doi:10.6084/m9.figshare.c.4169864	https://doi.org/10.6084/m9.figshare.c.4169864
sample 122	DNA copy number data processing	custom design 44k (aCGH)	Agilent	segmented copy number data for sample 122	GSE103123_processed_matrix_tables/matrix_GH44.txt	Gene Expression Omnibus	GSE103123	http://identifiers.org/geo:GSE103123	DNA copy number data processing	Defining cutoffs to call aberrations	Table 3: Segmented copy number data	figshare	doi:10.6084/m9.figshare.c.4169864	https://doi.org/10.6084/m9.figshare.c.4169864	Clinical and genomic patient annotations	Table 1: Patient annotations	figshare	doi:10.6084/m9.figshare.c.4169864	https://doi.org/10.6084/m9.figshare.c.4169864
sample 123	DNA copy number data processing	custom design 44k (aCGH)	Agilent	segmented copy number data for sample 123	GSE103123_processed_matrix_tables/matrix_GH44.txt	Gene Expression Omnibus	GSE103123	http://identifiers.org/geo:GSE103123	DNA copy number data processing	Defining cutoffs to call aberrations	Table 3: Segmented copy number data	figshare	doi:10.6084/m9.figshare.c.4169864	https://doi.org/10.6084/m9.figshare.c.4169864	Clinical and genomic patient annotations	Table 1: Patient annotations	figshare	doi:10.6084/m9.figshare.c.4169864	https://doi.org/10.6084/m9.figshare.c.4169864
sample 124	DNA copy number data processing	custom design 44k (aCGH)	Agilent	segmented copy number data for sample 124	GSE103123_processed_matrix_tables/matrix_GH44.txt	Gene Expression Omnibus	GSE103123	http://identifiers.org/geo:GSE103123	DNA copy number data processing	Defining cutoffs to call aberrations	Table 3: Segmented copy number data	figshare	doi:10.6084/m9.figshare.c.4169864	https://doi.org/10.6084/m9.figshare.c.4169864	Clinical and genomic patient annotations	Table 1: Patient annotations	figshare	doi:10.6084/m9.figshare.c.4169864	https://doi.org/10.6084/m9.figshare.c.4169864
sample 125	DNA copy number data processing	custom design 44k (aCGH)	Agilent	segmented copy number data for sample 125	GSE103123_processed_matrix_tables/matrix_GH44.txt	Gene Expression Omnibus	GSE103123	http://identifiers.org/geo:GSE103123	DNA copy number data processing	Defining cutoffs to call aberrations	Table 3: Segmented copy number data	figshare	doi:10.6084/m9.figshare.c.4169864	https://doi.org/10.6084/m9.figshare.c.4169864	Clinical and genomic patient annotations	Table 1: Patient annotations	figshare	doi:10.6084/m9.figshare.c.4169864	https://doi.org/10.6084/m9.figshare.c.4169864
sample 126	DNA copy number data processing	custom design 44k (aCGH)	Agilent	segmented copy number data for sample 126	GSE103123_processed_matrix_tables/matrix_GH44.txt	Gene Expression Omnibus	GSE103123	http://identifiers.org/geo:GSE103123	DNA copy number data processing	Defining cutoffs to call aberrations	Table 3: Segmented copy number data	figshare	doi:10.6084/m9.figshare.c.4169864	https://doi.org/10.6084/m9.figshare.c.4169864	Clinical and genomic patient annotations	Table 1: Patient annotations	figshare	doi:10.6084/m9.figshare.c.4169864	https://doi.org/10.6084/m9.figshare.c.4169864
sample 127	DNA copy number data processing	custom design 44k (aCGH)	Agilent	segmented copy number data for sample 127	GSE103123_processed_matrix_tables/matrix_GH44.txt	Gene Expression Omnibus	GSE103123	http://identifiers.org/geo:GSE103123	DNA copy number data processing	Defining cutoffs to call aberrations	Table 3: Segmented copy number data	figshare	doi:10.6084/m9.figshare.c.4169864	https://doi.org/10.6084/m9.figshare.c.4169864	Clinical and genomic patient annotations	Table 1: Patient annotations	figshare	doi:10.6084/m9.figshare.c.4169864	https://doi.org/10.6084/m9.figshare.c.4169864
sample 128	DNA copy number data processing	custom design 44k (aCGH)	Agilent	segmented copy number data for sample 128	GSE103123_processed_matrix_tables/matrix_GH44.txt	Gene Expression Omnibus	GSE103123	http://identifiers.org/geo:GSE103123	DNA copy number data processing	Defining cutoffs to call aberrations	Table 3: Segmented copy number data	figshare	doi:10.6084/m9.figshare.c.4169864	https://doi.org/10.6084/m9.figshare.c.4169864	Clinical and genomic patient annotations	Table 1: Patient annotations	figshare	doi:10.6084/m9.figshare.c.4169864	https://doi.org/10.6084/m9.figshare.c.4169864
sample 129	DNA copy number data processing	custom design 44k (aCGH)	Agilent	segmented copy number data for sample 129	GSE103123_processed_matrix_tables/matrix_GH44.txt	Gene Expression Omnibus	GSE103123	http://identifiers.org/geo:GSE103123	DNA copy number data processing	Defining cutoffs to call aberrations	Table 3: Segmented copy number data	figshare	doi:10.6084/m9.figshare.c.4169864	https://doi.org/10.6084/m9.figshare.c.4169864	Clinical and genomic patient annotations	Table 1: Patient annotations	figshare	doi:10.6084/m9.figshare.c.4169864	https://doi.org/10.6084/m9.figshare.c.4169864
sample 130	DNA copy number data processing	custom design 44k (aCGH)	Agilent	segmented copy number data for sample 130	GSE103123_processed_matrix_tables/matrix_GH44.txt	Gene Expression Omnibus	GSE103123	http://identifiers.org/geo:GSE103123	DNA copy number data processing	Defining cutoffs to call aberrations	Table 3: Segmented copy number data	figshare	doi:10.6084/m9.figshare.c.4169864	https://doi.org/10.6084/m9.figshare.c.4169864	Clinical and genomic patient annotations	Table 1: Patient annotations	figshare	doi:10.6084/m9.figshare.c.4169864	https://doi.org/10.6084/m9.figshare.c.4169864
sample 131	DNA copy number data processing	custom design 44k (aCGH)	Agilent	segmented copy number data for sample 131	GSE103123_processed_matrix_tables/matrix_GH44.txt	Gene Expression Omnibus	GSE103123	http://identifiers.org/geo:GSE103123	DNA copy number data processing	Defining cutoffs to call aberrations	Table 3: Segmented copy number data	figshare	doi:10.6084/m9.figshare.c.4169864	https://doi.org/10.6084/m9.figshare.c.4169864	Clinical and genomic patient annotations	Table 1: Patient annotations	figshare	doi:10.6084/m9.figshare.c.4169864	https://doi.org/10.6084/m9.figshare.c.4169864
sample 132	DNA copy number data processing	custom design 44k (aCGH)	Agilent	segmented copy number data for sample 132	GSE103123_processed_matrix_tables/matrix_GH44.txt	Gene Expression Omnibus	GSE103123	http://identifiers.org/geo:GSE103123	DNA copy number data processing	Defining cutoffs to call aberrations	Table 3: Segmented copy number data	figshare	doi:10.6084/m9.figshare.c.4169864	https://doi.org/10.6084/m9.figshare.c.4169864	Clinical and genomic patient annotations	Table 1: Patient annotations	figshare	doi:10.6084/m9.figshare.c.4169864	https://doi.org/10.6084/m9.figshare.c.4169864
sample 133	DNA copy number data processing	custom design 44k (aCGH)	Agilent	segmented copy number data for sample 133	GSE103123_processed_matrix_tables/matrix_GH44.txt	Gene Expression Omnibus	GSE103123	http://identifiers.org/geo:GSE103123	DNA copy number data processing	Defining cutoffs to call aberrations	Table 3: Segmented copy number data	figshare	doi:10.6084/m9.figshare.c.4169864	https://doi.org/10.6084/m9.figshare.c.4169864	Clinical and genomic patient annotations	Table 1: Patient annotations	figshare	doi:10.6084/m9.figshare.c.4169864	https://doi.org/10.6084/m9.figshare.c.4169864
sample 134	DNA copy number data processing	custom design 44k (aCGH)	Agilent	segmented copy number data for sample 134	GSE103123_processed_matrix_tables/matrix_GH44.txt	Gene Expression Omnibus	GSE103123	http://identifiers.org/geo:GSE103123	DNA copy number data processing	Defining cutoffs to call aberrations	Table 3: Segmented copy number data	figshare	doi:10.6084/m9.figshare.c.4169864	https://doi.org/10.6084/m9.figshare.c.4169864	Clinical and genomic patient annotations	Table 1: Patient annotations	figshare	doi:10.6084/m9.figshare.c.4169864	https://doi.org/10.6084/m9.figshare.c.4169864
sample 135	DNA copy number data processing	custom design 44k (aCGH)	Agilent	segmented copy number data for sample 135	GSE103123_processed_matrix_tables/matrix_GH44.txt	Gene Expression Omnibus	GSE103123	http://identifiers.org/geo:GSE103123	DNA copy number data processing	Defining cutoffs to call aberrations	Table 3: Segmented copy number data	figshare	doi:10.6084/m9.figshare.c.4169864	https://doi.org/10.6084/m9.figshare.c.4169864	Clinical and genomic patient annotations	Table 1: Patient annotations	figshare	doi:10.6084/m9.figshare.c.4169864	https://doi.org/10.6084/m9.figshare.c.4169864
sample 136	DNA copy number data processing	Human Genome CGH 44k (aCGH)	Agilent	segmented copy number data for sample 136	GSE103123_processed_matrix_tables/matrix_GH44.txt	Gene Expression Omnibus	GSE103123	http://identifiers.org/geo:GSE103123	DNA copy number data processing	Defining cutoffs to call aberrations	Table 3: Segmented copy number data	figshare	doi:10.6084/m9.figshare.c.4169864	https://doi.org/10.6084/m9.figshare.c.4169864	Clinical and genomic patient annotations	Table 1: Patient annotations	figshare	doi:10.6084/m9.figshare.c.4169864	https://doi.org/10.6084/m9.figshare.c.4169864
sample 137	DNA copy number data processing	Human Genome CGH 44k (aCGH)	Agilent	segmented copy number data for sample 137	GSE103123_processed_matrix_tables/matrix_GH44.txt	Gene Expression Omnibus	GSE103123	http://identifiers.org/geo:GSE103123	DNA copy number data processing	Defining cutoffs to call aberrations	Table 3: Segmented copy number data	figshare	doi:10.6084/m9.figshare.c.4169864	https://doi.org/10.6084/m9.figshare.c.4169864	Clinical and genomic patient annotations	Table 1: Patient annotations	figshare	doi:10.6084/m9.figshare.c.4169864	https://doi.org/10.6084/m9.figshare.c.4169864
sample 138	DNA copy number data processing	Human Genome CGH 44k (aCGH)	Agilent	segmented copy number data for sample 138	GSE103123_processed_matrix_tables/matrix_GH44.txt	Gene Expression Omnibus	GSE103123	http://identifiers.org/geo:GSE103123	DNA copy number data processing	Defining cutoffs to call aberrations	Table 3: Segmented copy number data	figshare	doi:10.6084/m9.figshare.c.4169864	https://doi.org/10.6084/m9.figshare.c.4169864	Clinical and genomic patient annotations	Table 1: Patient annotations	figshare	doi:10.6084/m9.figshare.c.4169864	https://doi.org/10.6084/m9.figshare.c.4169864
sample 139	DNA copy number data processing	Human Genome CGH 44k (aCGH)	Agilent	segmented copy number data for sample 139	GSE103123_processed_matrix_tables/matrix_GH44.txt	Gene Expression Omnibus	GSE103123	http://identifiers.org/geo:GSE103123	DNA copy number data processing	Defining cutoffs to call aberrations	Table 3: Segmented copy number data	figshare	doi:10.6084/m9.figshare.c.4169864	https://doi.org/10.6084/m9.figshare.c.4169864	Clinical and genomic patient annotations	Table 1: Patient annotations	figshare	doi:10.6084/m9.figshare.c.4169864	https://doi.org/10.6084/m9.figshare.c.4169864
sample 140	DNA copy number data processing	Human Genome CGH 44k (aCGH)	Agilent	segmented copy number data for sample 140	GSE103123_processed_matrix_tables/matrix_GH44.txt	Gene Expression Omnibus	GSE103123	http://identifiers.org/geo:GSE103123	DNA copy number data processing	Defining cutoffs to call aberrations	Table 3: Segmented copy number data	figshare	doi:10.6084/m9.figshare.c.4169864	https://doi.org/10.6084/m9.figshare.c.4169864	Clinical and genomic patient annotations	Table 1: Patient annotations	figshare	doi:10.6084/m9.figshare.c.4169864	https://doi.org/10.6084/m9.figshare.c.4169864
sample 141	DNA copy number data processing	Human Genome CGH 44k (aCGH)	Agilent	segmented copy number data for sample 141	GSE103123_processed_matrix_tables/matrix_GH44.txt	Gene Expression Omnibus	GSE103123	http://identifiers.org/geo:GSE103123	DNA copy number data processing	Defining cutoffs to call aberrations	Table 3: Segmented copy number data	figshare	doi:10.6084/m9.figshare.c.4169864	https://doi.org/10.6084/m9.figshare.c.4169864	Clinical and genomic patient annotations	Table 1: Patient annotations	figshare	doi:10.6084/m9.figshare.c.4169864	https://doi.org/10.6084/m9.figshare.c.4169864
sample 142	DNA copy number data processing	Human Genome CGH 44k (aCGH)	Agilent	segmented copy number data for sample 142	GSE103123_processed_matrix_tables/matrix_GH44.txt	Gene Expression Omnibus	GSE103123	http://identifiers.org/geo:GSE103123	DNA copy number data processing	Defining cutoffs to call aberrations	Table 3: Segmented copy number data	figshare	doi:10.6084/m9.figshare.c.4169864	https://doi.org/10.6084/m9.figshare.c.4169864	Clinical and genomic patient annotations	Table 1: Patient annotations	figshare	doi:10.6084/m9.figshare.c.4169864	https://doi.org/10.6084/m9.figshare.c.4169864
sample 143	DNA copy number data processing	Human Genome CGH 44k (aCGH)	Agilent	segmented copy number data for sample 143	GSE103123_processed_matrix_tables/matrix_GH44.txt	Gene Expression Omnibus	GSE103123	http://identifiers.org/geo:GSE103123	DNA copy number data processing	Defining cutoffs to call aberrations	Table 3: Segmented copy number data	figshare	doi:10.6084/m9.figshare.c.4169864	https://doi.org/10.6084/m9.figshare.c.4169864	Clinical and genomic patient annotations	Table 1: Patient annotations	figshare	doi:10.6084/m9.figshare.c.4169864	https://doi.org/10.6084/m9.figshare.c.4169864
sample 144	DNA copy number data processing	Human Genome CGH 44k (aCGH)	Agilent	segmented copy number data for sample 144	GSE103123_processed_matrix_tables/matrix_GH44.txt	Gene Expression Omnibus	GSE103123	http://identifiers.org/geo:GSE103123	DNA copy number data processing	Defining cutoffs to call aberrations	Table 3: Segmented copy number data	figshare	doi:10.6084/m9.figshare.c.4169864	https://doi.org/10.6084/m9.figshare.c.4169864	Clinical and genomic patient annotations	Table 1: Patient annotations	figshare	doi:10.6084/m9.figshare.c.4169864	https://doi.org/10.6084/m9.figshare.c.4169864
sample 145	DNA copy number data processing	Human Genome CGH 44k (aCGH)	Agilent	segmented copy number data for sample 145	GSE103123_processed_matrix_tables/matrix_GH44.txt	Gene Expression Omnibus	GSE103123	http://identifiers.org/geo:GSE103123	DNA copy number data processing	Defining cutoffs to call aberrations	Table 3: Segmented copy number data	figshare	doi:10.6084/m9.figshare.c.4169864	https://doi.org/10.6084/m9.figshare.c.4169864	Clinical and genomic patient annotations	Table 1: Patient annotations	figshare	doi:10.6084/m9.figshare.c.4169864	https://doi.org/10.6084/m9.figshare.c.4169864
sample 146	DNA copy number data processing	Human Genome CGH 44k (aCGH)	Agilent	segmented copy number data for sample 146	GSE103123_processed_matrix_tables/matrix_GH44.txt	Gene Expression Omnibus	GSE103123	http://identifiers.org/geo:GSE103123	DNA copy number data processing	Defining cutoffs to call aberrations	Table 3: Segmented copy number data	figshare	doi:10.6084/m9.figshare.c.4169864	https://doi.org/10.6084/m9.figshare.c.4169864	Clinical and genomic patient annotations	Table 1: Patient annotations	figshare	doi:10.6084/m9.figshare.c.4169864	https://doi.org/10.6084/m9.figshare.c.4169864
sample 147	DNA copy number data processing	Human Genome CGH 44k (aCGH)	Agilent	segmented copy number data for sample 147	GSE103123_processed_matrix_tables/matrix_GH44.txt	Gene Expression Omnibus	GSE103123	http://identifiers.org/geo:GSE103123	DNA copy number data processing	Defining cutoffs to call aberrations	Table 3: Segmented copy number data	figshare	doi:10.6084/m9.figshare.c.4169864	https://doi.org/10.6084/m9.figshare.c.4169864	Clinical and genomic patient annotations	Table 1: Patient annotations	figshare	doi:10.6084/m9.figshare.c.4169864	https://doi.org/10.6084/m9.figshare.c.4169864
sample 148	DNA copy number data processing	Human Genome CGH 44k (aCGH)	Agilent	segmented copy number data for sample 148	GSE103123_processed_matrix_tables/matrix_GH44.txt	Gene Expression Omnibus	GSE103123	http://identifiers.org/geo:GSE103123	DNA copy number data processing	Defining cutoffs to call aberrations	Table 3: Segmented copy number data	figshare	doi:10.6084/m9.figshare.c.4169864	https://doi.org/10.6084/m9.figshare.c.4169864	Clinical and genomic patient annotations	Table 1: Patient annotations	figshare	doi:10.6084/m9.figshare.c.4169864	https://doi.org/10.6084/m9.figshare.c.4169864
sample 149	DNA copy number data processing	Human Genome CGH 44k (aCGH)	Agilent	segmented copy number data for sample 149	GSE103123_processed_matrix_tables/matrix_GH44.txt	Gene Expression Omnibus	GSE103123	http://identifiers.org/geo:GSE103123	DNA copy number data processing	Defining cutoffs to call aberrations	Table 3: Segmented copy number data	figshare	doi:10.6084/m9.figshare.c.4169864	https://doi.org/10.6084/m9.figshare.c.4169864	Clinical and genomic patient annotations	Table 1: Patient annotations	figshare	doi:10.6084/m9.figshare.c.4169864	https://doi.org/10.6084/m9.figshare.c.4169864
sample 150	DNA copy number data processing	Human Genome CGH 44k (aCGH)	Agilent	segmented copy number data for sample 150	GSE103123_processed_matrix_tables/matrix_GH44.txt	Gene Expression Omnibus	GSE103123	http://identifiers.org/geo:GSE103123	DNA copy number data processing	Defining cutoffs to call aberrations	Table 3: Segmented copy number data	figshare	doi:10.6084/m9.figshare.c.4169864	https://doi.org/10.6084/m9.figshare.c.4169864	Clinical and genomic patient annotations	Table 1: Patient annotations	figshare	doi:10.6084/m9.figshare.c.4169864	https://doi.org/10.6084/m9.figshare.c.4169864
sample 151	DNA copy number data processing	Human Genome CGH 44k (aCGH)	Agilent	segmented copy number data for sample 151	GSE103123_processed_matrix_tables/matrix_GH44.txt	Gene Expression Omnibus	GSE103123	http://identifiers.org/geo:GSE103123	DNA copy number data processing	Defining cutoffs to call aberrations	Table 3: Segmented copy number data	figshare	doi:10.6084/m9.figshare.c.4169864	https://doi.org/10.6084/m9.figshare.c.4169864	Clinical and genomic patient annotations	Table 1: Patient annotations	figshare	doi:10.6084/m9.figshare.c.4169864	https://doi.org/10.6084/m9.figshare.c.4169864
sample 152	DNA copy number data processing	Human Genome CGH 44k (aCGH)	Agilent	segmented copy number data for sample 152	GSE103123_processed_matrix_tables/matrix_GH44.txt	Gene Expression Omnibus	GSE103123	http://identifiers.org/geo:GSE103123	DNA copy number data processing	Defining cutoffs to call aberrations	Table 3: Segmented copy number data	figshare	doi:10.6084/m9.figshare.c.4169864	https://doi.org/10.6084/m9.figshare.c.4169864	Clinical and genomic patient annotations	Table 1: Patient annotations	figshare	doi:10.6084/m9.figshare.c.4169864	https://doi.org/10.6084/m9.figshare.c.4169864
sample 153	DNA copy number data processing	Human Genome CGH 44k (aCGH)	Agilent	segmented copy number data for sample 153	GSE103123_processed_matrix_tables/matrix_GH44.txt	Gene Expression Omnibus	GSE103123	http://identifiers.org/geo:GSE103123	DNA copy number data processing	Defining cutoffs to call aberrations	Table 3: Segmented copy number data	figshare	doi:10.6084/m9.figshare.c.4169864	https://doi.org/10.6084/m9.figshare.c.4169864	Clinical and genomic patient annotations	Table 1: Patient annotations	figshare	doi:10.6084/m9.figshare.c.4169864	https://doi.org/10.6084/m9.figshare.c.4169864
sample 154	DNA copy number data processing	Human Genome CGH 44k (aCGH)	Agilent	segmented copy number data for sample 154	GSE103123_processed_matrix_tables/matrix_GH44.txt	Gene Expression Omnibus	GSE103123	http://identifiers.org/geo:GSE103123	DNA copy number data processing	Defining cutoffs to call aberrations	Table 3: Segmented copy number data	figshare	doi:10.6084/m9.figshare.c.4169864	https://doi.org/10.6084/m9.figshare.c.4169864	Clinical and genomic patient annotations	Table 1: Patient annotations	figshare	doi:10.6084/m9.figshare.c.4169864	https://doi.org/10.6084/m9.figshare.c.4169864
sample 155	DNA copy number data processing	Human Genome CGH 44k (aCGH)	Agilent	segmented copy number data for sample 155	GSE103123_processed_matrix_tables/matrix_GH44.txt	Gene Expression Omnibus	GSE103123	http://identifiers.org/geo:GSE103123	DNA copy number data processing	Defining cutoffs to call aberrations	Table 3: Segmented copy number data	figshare	doi:10.6084/m9.figshare.c.4169864	https://doi.org/10.6084/m9.figshare.c.4169864	Clinical and genomic patient annotations	Table 1: Patient annotations	figshare	doi:10.6084/m9.figshare.c.4169864	https://doi.org/10.6084/m9.figshare.c.4169864
sample 156	DNA copy number data processing	Human Genome CGH 44k (aCGH)	Agilent	segmented copy number data for sample 156	GSE103123_processed_matrix_tables/matrix_GH44.txt	Gene Expression Omnibus	GSE103123	http://identifiers.org/geo:GSE103123	DNA copy number data processing	Defining cutoffs to call aberrations	Table 3: Segmented copy number data	figshare	doi:10.6084/m9.figshare.c.4169864	https://doi.org/10.6084/m9.figshare.c.4169864	Clinical and genomic patient annotations	Table 1: Patient annotations	figshare	doi:10.6084/m9.figshare.c.4169864	https://doi.org/10.6084/m9.figshare.c.4169864
sample 157	DNA copy number data processing	Human Genome CGH 44k (aCGH)	Agilent	segmented copy number data for sample 157	GSE103123_processed_matrix_tables/matrix_GH44.txt	Gene Expression Omnibus	GSE103123	http://identifiers.org/geo:GSE103123	DNA copy number data processing	Defining cutoffs to call aberrations	Table 3: Segmented copy number data	figshare	doi:10.6084/m9.figshare.c.4169864	https://doi.org/10.6084/m9.figshare.c.4169864	Clinical and genomic patient annotations	Table 1: Patient annotations	figshare	doi:10.6084/m9.figshare.c.4169864	https://doi.org/10.6084/m9.figshare.c.4169864
sample 158	DNA copy number data processing	Human Genome CGH 44k (aCGH)	Agilent	segmented copy number data for sample 158	GSE103123_processed_matrix_tables/matrix_GH44.txt	Gene Expression Omnibus	GSE103123	http://identifiers.org/geo:GSE103123	DNA copy number data processing	Defining cutoffs to call aberrations	Table 3: Segmented copy number data	figshare	doi:10.6084/m9.figshare.c.4169864	https://doi.org/10.6084/m9.figshare.c.4169864	Clinical and genomic patient annotations	Table 1: Patient annotations	figshare	doi:10.6084/m9.figshare.c.4169864	https://doi.org/10.6084/m9.figshare.c.4169864
sample 159	DNA copy number data processing	Human Genome CGH 44k (aCGH)	Agilent	segmented copy number data for sample 159	GSE103123_processed_matrix_tables/matrix_GH44.txt	Gene Expression Omnibus	GSE103123	http://identifiers.org/geo:GSE103123	DNA copy number data processing	Defining cutoffs to call aberrations	Table 3: Segmented copy number data	figshare	doi:10.6084/m9.figshare.c.4169864	https://doi.org/10.6084/m9.figshare.c.4169864	Clinical and genomic patient annotations	Table 1: Patient annotations	figshare	doi:10.6084/m9.figshare.c.4169864	https://doi.org/10.6084/m9.figshare.c.4169864
sample 160	DNA copy number data processing	custom design 60k (aCGH)	Agilent	segmented copy number data for sample 160	GSE103123_processed_matrix_tables/matrix_GH44.txt	Gene Expression Omnibus	GSE103123	http://identifiers.org/geo:GSE103123	DNA copy number data processing	Defining cutoffs to call aberrations	Table 3: Segmented copy number data	figshare	doi:10.6084/m9.figshare.c.4169864	https://doi.org/10.6084/m9.figshare.c.4169864	Clinical and genomic patient annotations	Table 1: Patient annotations	figshare	doi:10.6084/m9.figshare.c.4169864	https://doi.org/10.6084/m9.figshare.c.4169864
sample 161	DNA copy number data processing	custom design 60k (aCGH)	Agilent	segmented copy number data for sample 161	GSE103123_processed_matrix_tables/matrix_GH44.txt	Gene Expression Omnibus	GSE103123	http://identifiers.org/geo:GSE103123	DNA copy number data processing	Defining cutoffs to call aberrations	Table 3: Segmented copy number data	figshare	doi:10.6084/m9.figshare.c.4169864	https://doi.org/10.6084/m9.figshare.c.4169864	Clinical and genomic patient annotations	Table 1: Patient annotations	figshare	doi:10.6084/m9.figshare.c.4169864	https://doi.org/10.6084/m9.figshare.c.4169864
sample 162	DNA copy number data processing	custom design 60k (aCGH)	Agilent	segmented copy number data for sample 162	GSE103123_processed_matrix_tables/matrix_GH44.txt	Gene Expression Omnibus	GSE103123	http://identifiers.org/geo:GSE103123	DNA copy number data processing	Defining cutoffs to call aberrations	Table 3: Segmented copy number data	figshare	doi:10.6084/m9.figshare.c.4169864	https://doi.org/10.6084/m9.figshare.c.4169864	Clinical and genomic patient annotations	Table 1: Patient annotations	figshare	doi:10.6084/m9.figshare.c.4169864	https://doi.org/10.6084/m9.figshare.c.4169864
sample 163	DNA copy number data processing	custom design 60k (aCGH)	Agilent	segmented copy number data for sample 163	GSE103123_processed_matrix_tables/matrix_GH44.txt	Gene Expression Omnibus	GSE103123	http://identifiers.org/geo:GSE103123	DNA copy number data processing	Defining cutoffs to call aberrations	Table 3: Segmented copy number data	figshare	doi:10.6084/m9.figshare.c.4169864	https://doi.org/10.6084/m9.figshare.c.4169864	Clinical and genomic patient annotations	Table 1: Patient annotations	figshare	doi:10.6084/m9.figshare.c.4169864	https://doi.org/10.6084/m9.figshare.c.4169864
sample 164	DNA copy number data processing	custom design 60k (aCGH)	Agilent	segmented copy number data for sample 164	GSE103123_processed_matrix_tables/matrix_GH44.txt	Gene Expression Omnibus	GSE103123	http://identifiers.org/geo:GSE103123	DNA copy number data processing	Defining cutoffs to call aberrations	Table 3: Segmented copy number data	figshare	doi:10.6084/m9.figshare.c.4169864	https://doi.org/10.6084/m9.figshare.c.4169864	Clinical and genomic patient annotations	Table 1: Patient annotations	figshare	doi:10.6084/m9.figshare.c.4169864	https://doi.org/10.6084/m9.figshare.c.4169864
sample 165	DNA copy number data processing	custom design 60k (aCGH)	Agilent	segmented copy number data for sample 165	GSE103123_processed_matrix_tables/matrix_GH44.txt	Gene Expression Omnibus	GSE103123	http://identifiers.org/geo:GSE103123	DNA copy number data processing	Defining cutoffs to call aberrations	Table 3: Segmented copy number data	figshare	doi:10.6084/m9.figshare.c.4169864	https://doi.org/10.6084/m9.figshare.c.4169864	Clinical and genomic patient annotations	Table 1: Patient annotations	figshare	doi:10.6084/m9.figshare.c.4169864	https://doi.org/10.6084/m9.figshare.c.4169864
sample 166	DNA copy number data processing	custom design 60k (aCGH)	Agilent	segmented copy number data for sample 166	GSE103123_processed_matrix_tables/matrix_GH44.txt	Gene Expression Omnibus	GSE103123	http://identifiers.org/geo:GSE103123	DNA copy number data processing	Defining cutoffs to call aberrations	Table 3: Segmented copy number data	figshare	doi:10.6084/m9.figshare.c.4169864	https://doi.org/10.6084/m9.figshare.c.4169864	Clinical and genomic patient annotations	Table 1: Patient annotations	figshare	doi:10.6084/m9.figshare.c.4169864	https://doi.org/10.6084/m9.figshare.c.4169864
sample 167	DNA copy number data processing	custom design 60k (aCGH)	Agilent	segmented copy number data for sample 167	GSE103123_processed_matrix_tables/matrix_GH44.txt	Gene Expression Omnibus	GSE103123	http://identifiers.org/geo:GSE103123	DNA copy number data processing	Defining cutoffs to call aberrations	Table 3: Segmented copy number data	figshare	doi:10.6084/m9.figshare.c.4169864	https://doi.org/10.6084/m9.figshare.c.4169864	Clinical and genomic patient annotations	Table 1: Patient annotations	figshare	doi:10.6084/m9.figshare.c.4169864	https://doi.org/10.6084/m9.figshare.c.4169864
sample 168	DNA copy number data processing	custom design 60k (aCGH)	Agilent	segmented copy number data for sample 168	GSE103123_processed_matrix_tables/matrix_GH44.txt	Gene Expression Omnibus	GSE103123	http://identifiers.org/geo:GSE103123	DNA copy number data processing	Defining cutoffs to call aberrations	Table 3: Segmented copy number data	figshare	doi:10.6084/m9.figshare.c.4169864	https://doi.org/10.6084/m9.figshare.c.4169864	Clinical and genomic patient annotations	Table 1: Patient annotations	figshare	doi:10.6084/m9.figshare.c.4169864	https://doi.org/10.6084/m9.figshare.c.4169864
sample 169	DNA copy number data processing	custom design 60k (aCGH)	Agilent	segmented copy number data for sample 169	GSE103123_processed_matrix_tables/matrix_GH44.txt	Gene Expression Omnibus	GSE103123	http://identifiers.org/geo:GSE103123	DNA copy number data processing	Defining cutoffs to call aberrations	Table 3: Segmented copy number data	figshare	doi:10.6084/m9.figshare.c.4169864	https://doi.org/10.6084/m9.figshare.c.4169864	Clinical and genomic patient annotations	Table 1: Patient annotations	figshare	doi:10.6084/m9.figshare.c.4169864	https://doi.org/10.6084/m9.figshare.c.4169864
sample 170	DNA copy number data processing	custom design 60k (aCGH)	Agilent	segmented copy number data for sample 170	GSE103123_processed_matrix_tables/matrix_GH44.txt	Gene Expression Omnibus	GSE103123	http://identifiers.org/geo:GSE103123	DNA copy number data processing	Defining cutoffs to call aberrations	Table 3: Segmented copy number data	figshare	doi:10.6084/m9.figshare.c.4169864	https://doi.org/10.6084/m9.figshare.c.4169864	Clinical and genomic patient annotations	Table 1: Patient annotations	figshare	doi:10.6084/m9.figshare.c.4169864	https://doi.org/10.6084/m9.figshare.c.4169864
sample 171	DNA copy number data processing	custom design 60k (aCGH)	Agilent	segmented copy number data for sample 171	GSE103123_processed_matrix_tables/matrix_GH44.txt	Gene Expression Omnibus	GSE103123	http://identifiers.org/geo:GSE103123	DNA copy number data processing	Defining cutoffs to call aberrations	Table 3: Segmented copy number data	figshare	doi:10.6084/m9.figshare.c.4169864	https://doi.org/10.6084/m9.figshare.c.4169864	Clinical and genomic patient annotations	Table 1: Patient annotations	figshare	doi:10.6084/m9.figshare.c.4169864	https://doi.org/10.6084/m9.figshare.c.4169864
sample 172	DNA copy number data processing	custom design 60k (aCGH)	Agilent	segmented copy number data for sample 172	GSE103123_processed_matrix_tables/matrix_GH44.txt	Gene Expression Omnibus	GSE103123	http://identifiers.org/geo:GSE103123	DNA copy number data processing	Defining cutoffs to call aberrations	Table 3: Segmented copy number data	figshare	doi:10.6084/m9.figshare.c.4169864	https://doi.org/10.6084/m9.figshare.c.4169864	Clinical and genomic patient annotations	Table 1: Patient annotations	figshare	doi:10.6084/m9.figshare.c.4169864	https://doi.org/10.6084/m9.figshare.c.4169864
sample 173	DNA copy number data processing	custom design 44k (aCGH)	Agilent	segmented copy number data for sample 173	GSE103123_processed_matrix_tables/matrix_GH44.txt	Gene Expression Omnibus	GSE103123	http://identifiers.org/geo:GSE103123	DNA copy number data processing	Defining cutoffs to call aberrations	Table 3: Segmented copy number data	figshare	doi:10.6084/m9.figshare.c.4169864	https://doi.org/10.6084/m9.figshare.c.4169864	Clinical and genomic patient annotations	Table 1: Patient annotations	figshare	doi:10.6084/m9.figshare.c.4169864	https://doi.org/10.6084/m9.figshare.c.4169864
sample 174	DNA copy number data processing	custom design 44k (aCGH)	Agilent	segmented copy number data for sample 174	GSE103123_processed_matrix_tables/matrix_GH44.txt	Gene Expression Omnibus	GSE103123	http://identifiers.org/geo:GSE103123	DNA copy number data processing	Defining cutoffs to call aberrations	Table 3: Segmented copy number data	figshare	doi:10.6084/m9.figshare.c.4169864	https://doi.org/10.6084/m9.figshare.c.4169864	Clinical and genomic patient annotations	Table 1: Patient annotations	figshare	doi:10.6084/m9.figshare.c.4169864	https://doi.org/10.6084/m9.figshare.c.4169864
sample 175	DNA copy number data processing	custom design 44k (aCGH)	Agilent	segmented copy number data for sample 175	GSE103123_processed_matrix_tables/matrix_GH44.txt	Gene Expression Omnibus	GSE103123	http://identifiers.org/geo:GSE103123	DNA copy number data processing	Defining cutoffs to call aberrations	Table 3: Segmented copy number data	figshare	doi:10.6084/m9.figshare.c.4169864	https://doi.org/10.6084/m9.figshare.c.4169864	Clinical and genomic patient annotations	Table 1: Patient annotations	figshare	doi:10.6084/m9.figshare.c.4169864	https://doi.org/10.6084/m9.figshare.c.4169864
sample 176	DNA copy number data processing	custom design 44k (aCGH)	Agilent	segmented copy number data for sample 176	GSE103123_processed_matrix_tables/matrix_GH44.txt	Gene Expression Omnibus	GSE103123	http://identifiers.org/geo:GSE103123	DNA copy number data processing	Defining cutoffs to call aberrations	Table 3: Segmented copy number data	figshare	doi:10.6084/m9.figshare.c.4169864	https://doi.org/10.6084/m9.figshare.c.4169864	Clinical and genomic patient annotations	Table 1: Patient annotations	figshare	doi:10.6084/m9.figshare.c.4169864	https://doi.org/10.6084/m9.figshare.c.4169864
sample 177	DNA copy number data processing	custom design 44k (aCGH)	Agilent	segmented copy number data for sample 177	GSE103123_processed_matrix_tables/matrix_GH44.txt	Gene Expression Omnibus	GSE103123	http://identifiers.org/geo:GSE103123	DNA copy number data processing	Defining cutoffs to call aberrations	Table 3: Segmented copy number data	figshare	doi:10.6084/m9.figshare.c.4169864	https://doi.org/10.6084/m9.figshare.c.4169864	Clinical and genomic patient annotations	Table 1: Patient annotations	figshare	doi:10.6084/m9.figshare.c.4169864	https://doi.org/10.6084/m9.figshare.c.4169864
sample 178	DNA copy number data processing	custom design 44k (aCGH)	Agilent	segmented copy number data for sample 178	GSE103123_processed_matrix_tables/matrix_GH44.txt	Gene Expression Omnibus	GSE103123	http://identifiers.org/geo:GSE103123	DNA copy number data processing	Defining cutoffs to call aberrations	Table 3: Segmented copy number data	figshare	doi:10.6084/m9.figshare.c.4169864	https://doi.org/10.6084/m9.figshare.c.4169864	Clinical and genomic patient annotations	Table 1: Patient annotations	figshare	doi:10.6084/m9.figshare.c.4169864	https://doi.org/10.6084/m9.figshare.c.4169864
sample 179	DNA copy number data processing	custom design 44k (aCGH)	Agilent	segmented copy number data for sample 179	GSE103123_processed_matrix_tables/matrix_GH44.txt	Gene Expression Omnibus	GSE103123	http://identifiers.org/geo:GSE103123	DNA copy number data processing	Defining cutoffs to call aberrations	Table 3: Segmented copy number data	figshare	doi:10.6084/m9.figshare.c.4169864	https://doi.org/10.6084/m9.figshare.c.4169864	Clinical and genomic patient annotations	Table 1: Patient annotations	figshare	doi:10.6084/m9.figshare.c.4169864	https://doi.org/10.6084/m9.figshare.c.4169864
sample 180	DNA copy number data processing	custom design 44k (aCGH)	Agilent	segmented copy number data for sample 180	GSE103123_processed_matrix_tables/matrix_GH44.txt	Gene Expression Omnibus	GSE103123	http://identifiers.org/geo:GSE103123	DNA copy number data processing	Defining cutoffs to call aberrations	Table 3: Segmented copy number data	figshare	doi:10.6084/m9.figshare.c.4169864	https://doi.org/10.6084/m9.figshare.c.4169864	Clinical and genomic patient annotations	Table 1: Patient annotations	figshare	doi:10.6084/m9.figshare.c.4169864	https://doi.org/10.6084/m9.figshare.c.4169864
sample 181	DNA copy number data processing	custom design 44k (aCGH)	Agilent	segmented copy number data for sample 181	GSE103123_processed_matrix_tables/matrix_GH44.txt	Gene Expression Omnibus	GSE103123	http://identifiers.org/geo:GSE103123	DNA copy number data processing	Defining cutoffs to call aberrations	Table 3: Segmented copy number data	figshare	doi:10.6084/m9.figshare.c.4169864	https://doi.org/10.6084/m9.figshare.c.4169864	Clinical and genomic patient annotations	Table 1: Patient annotations	figshare	doi:10.6084/m9.figshare.c.4169864	https://doi.org/10.6084/m9.figshare.c.4169864
sample 182	DNA copy number data processing	custom design 44k (aCGH)	Agilent	segmented copy number data for sample 182	GSE103123_processed_matrix_tables/matrix_GH44.txt	Gene Expression Omnibus	GSE103123	http://identifiers.org/geo:GSE103123	DNA copy number data processing	Defining cutoffs to call aberrations	Table 3: Segmented copy number data	figshare	doi:10.6084/m9.figshare.c.4169864	https://doi.org/10.6084/m9.figshare.c.4169864	Clinical and genomic patient annotations	Table 1: Patient annotations	figshare	doi:10.6084/m9.figshare.c.4169864	https://doi.org/10.6084/m9.figshare.c.4169864
sample 183	DNA copy number data processing	custom design 44k (aCGH)	Agilent	segmented copy number data for sample 183	GSE103123_processed_matrix_tables/matrix_GH44.txt	Gene Expression Omnibus	GSE103123	http://identifiers.org/geo:GSE103123	DNA copy number data processing	Defining cutoffs to call aberrations	Table 3: Segmented copy number data	figshare	doi:10.6084/m9.figshare.c.4169864	https://doi.org/10.6084/m9.figshare.c.4169864	Clinical and genomic patient annotations	Table 1: Patient annotations	figshare	doi:10.6084/m9.figshare.c.4169864	https://doi.org/10.6084/m9.figshare.c.4169864
sample 184	DNA copy number data processing	custom design 44k (aCGH)	Agilent	segmented copy number data for sample 184	GSE103123_processed_matrix_tables/matrix_GH44.txt	Gene Expression Omnibus	GSE103123	http://identifiers.org/geo:GSE103123	DNA copy number data processing	Defining cutoffs to call aberrations	Table 3: Segmented copy number data	figshare	doi:10.6084/m9.figshare.c.4169864	https://doi.org/10.6084/m9.figshare.c.4169864	Clinical and genomic patient annotations	Table 1: Patient annotations	figshare	doi:10.6084/m9.figshare.c.4169864	https://doi.org/10.6084/m9.figshare.c.4169864
sample 185	DNA copy number data processing	custom design 44k (aCGH)	Agilent	segmented copy number data for sample 185	GSE103123_processed_matrix_tables/matrix_GH44.txt	Gene Expression Omnibus	GSE103123	http://identifiers.org/geo:GSE103123	DNA copy number data processing	Defining cutoffs to call aberrations	Table 3: Segmented copy number data	figshare	doi:10.6084/m9.figshare.c.4169864	https://doi.org/10.6084/m9.figshare.c.4169864	Clinical and genomic patient annotations	Table 1: Patient annotations	figshare	doi:10.6084/m9.figshare.c.4169864	https://doi.org/10.6084/m9.figshare.c.4169864
sample 186	DNA copy number data processing	custom design 44k (aCGH)	Agilent	segmented copy number data for sample 186	GSE103123_processed_matrix_tables/matrix_GH44.txt	Gene Expression Omnibus	GSE103123	http://identifiers.org/geo:GSE103123	DNA copy number data processing	Defining cutoffs to call aberrations	Table 3: Segmented copy number data	figshare	doi:10.6084/m9.figshare.c.4169864	https://doi.org/10.6084/m9.figshare.c.4169864	Clinical and genomic patient annotations	Table 1: Patient annotations	figshare	doi:10.6084/m9.figshare.c.4169864	https://doi.org/10.6084/m9.figshare.c.4169864
sample 187	DNA copy number data processing	custom design 44k (aCGH)	Agilent	segmented copy number data for sample 187	GSE103123_processed_matrix_tables/matrix_GH44.txt	Gene Expression Omnibus	GSE103123	http://identifiers.org/geo:GSE103123	DNA copy number data processing	Defining cutoffs to call aberrations	Table 3: Segmented copy number data	figshare	doi:10.6084/m9.figshare.c.4169864	https://doi.org/10.6084/m9.figshare.c.4169864	Clinical and genomic patient annotations	Table 1: Patient annotations	figshare	doi:10.6084/m9.figshare.c.4169864	https://doi.org/10.6084/m9.figshare.c.4169864
sample 188	DNA copy number data processing	custom design 44k (aCGH)	Agilent	segmented copy number data for sample 188	GSE103123_processed_matrix_tables/matrix_GH44.txt	Gene Expression Omnibus	GSE103123	http://identifiers.org/geo:GSE103123	DNA copy number data processing	Defining cutoffs to call aberrations	Table 3: Segmented copy number data	figshare	doi:10.6084/m9.figshare.c.4169864	https://doi.org/10.6084/m9.figshare.c.4169864	Clinical and genomic patient annotations	Table 1: Patient annotations	figshare	doi:10.6084/m9.figshare.c.4169864	https://doi.org/10.6084/m9.figshare.c.4169864
sample 189	DNA copy number data processing	custom design 44k (aCGH)	Agilent	segmented copy number data for sample 189	GSE103123_processed_matrix_tables/matrix_GH44.txt	Gene Expression Omnibus	GSE103123	http://identifiers.org/geo:GSE103123	DNA copy number data processing	Defining cutoffs to call aberrations	Table 3: Segmented copy number data	figshare	doi:10.6084/m9.figshare.c.4169864	https://doi.org/10.6084/m9.figshare.c.4169864	Clinical and genomic patient annotations	Table 1: Patient annotations	figshare	doi:10.6084/m9.figshare.c.4169864	https://doi.org/10.6084/m9.figshare.c.4169864
sample 190	DNA copy number data processing	custom design 44k (aCGH)	Agilent	segmented copy number data for sample 190	GSE103123_processed_matrix_tables/matrix_GH44.txt	Gene Expression Omnibus	GSE103123	http://identifiers.org/geo:GSE103123	DNA copy number data processing	Defining cutoffs to call aberrations	Table 3: Segmented copy number data	figshare	doi:10.6084/m9.figshare.c.4169864	https://doi.org/10.6084/m9.figshare.c.4169864	Clinical and genomic patient annotations	Table 1: Patient annotations	figshare	doi:10.6084/m9.figshare.c.4169864	https://doi.org/10.6084/m9.figshare.c.4169864
sample 191	DNA copy number data processing	custom design 44k (aCGH)	Agilent	segmented copy number data for sample 191	GSE103123_processed_matrix_tables/matrix_GH44.txt	Gene Expression Omnibus	GSE103123	http://identifiers.org/geo:GSE103123	DNA copy number data processing	Defining cutoffs to call aberrations	Table 3: Segmented copy number data	figshare	doi:10.6084/m9.figshare.c.4169864	https://doi.org/10.6084/m9.figshare.c.4169864	Clinical and genomic patient annotations	Table 1: Patient annotations	figshare	doi:10.6084/m9.figshare.c.4169864	https://doi.org/10.6084/m9.figshare.c.4169864
sample 192	DNA copy number data processing	custom design 44k (aCGH)	Agilent	segmented copy number data for sample 192	GSE103123_processed_matrix_tables/matrix_GH44.txt	Gene Expression Omnibus	GSE103123	http://identifiers.org/geo:GSE103123	DNA copy number data processing	Defining cutoffs to call aberrations	Table 3: Segmented copy number data	figshare	doi:10.6084/m9.figshare.c.4169864	https://doi.org/10.6084/m9.figshare.c.4169864	Clinical and genomic patient annotations	Table 1: Patient annotations	figshare	doi:10.6084/m9.figshare.c.4169864	https://doi.org/10.6084/m9.figshare.c.4169864
sample 193	DNA copy number data processing	custom design 44k (aCGH)	Agilent	segmented copy number data for sample 193	GSE103123_processed_matrix_tables/matrix_GH44.txt	Gene Expression Omnibus	GSE103123	http://identifiers.org/geo:GSE103123	DNA copy number data processing	Defining cutoffs to call aberrations	Table 3: Segmented copy number data	figshare	doi:10.6084/m9.figshare.c.4169864	https://doi.org/10.6084/m9.figshare.c.4169864	Clinical and genomic patient annotations	Table 1: Patient annotations	figshare	doi:10.6084/m9.figshare.c.4169864	https://doi.org/10.6084/m9.figshare.c.4169864
sample 194	DNA copy number data processing	custom design 44k (aCGH)	Agilent	segmented copy number data for sample 194	GSE103123_processed_matrix_tables/matrix_GH44.txt	Gene Expression Omnibus	GSE103123	http://identifiers.org/geo:GSE103123	DNA copy number data processing	Defining cutoffs to call aberrations	Table 3: Segmented copy number data	figshare	doi:10.6084/m9.figshare.c.4169864	https://doi.org/10.6084/m9.figshare.c.4169864	Clinical and genomic patient annotations	Table 1: Patient annotations	figshare	doi:10.6084/m9.figshare.c.4169864	https://doi.org/10.6084/m9.figshare.c.4169864
sample 195	DNA copy number data processing	custom design 44k (aCGH)	Agilent	segmented copy number data for sample 195	GSE103123_processed_matrix_tables/matrix_GH44.txt	Gene Expression Omnibus	GSE103123	http://identifiers.org/geo:GSE103123	DNA copy number data processing	Defining cutoffs to call aberrations	Table 3: Segmented copy number data	figshare	doi:10.6084/m9.figshare.c.4169864	https://doi.org/10.6084/m9.figshare.c.4169864	Clinical and genomic patient annotations	Table 1: Patient annotations	figshare	doi:10.6084/m9.figshare.c.4169864	https://doi.org/10.6084/m9.figshare.c.4169864
sample 196	DNA copy number data processing	custom design 44k (aCGH)	Agilent	segmented copy number data for sample 196	GSE103123_processed_matrix_tables/matrix_GH44.txt	Gene Expression Omnibus	GSE103123	http://identifiers.org/geo:GSE103123	DNA copy number data processing	Defining cutoffs to call aberrations	Table 3: Segmented copy number data	figshare	doi:10.6084/m9.figshare.c.4169864	https://doi.org/10.6084/m9.figshare.c.4169864	Clinical and genomic patient annotations	Table 1: Patient annotations	figshare	doi:10.6084/m9.figshare.c.4169864	https://doi.org/10.6084/m9.figshare.c.4169864
sample 197	DNA copy number data processing	custom design 44k (aCGH)	Agilent	segmented copy number data for sample 197	GSE103123_processed_matrix_tables/matrix_GH44.txt	Gene Expression Omnibus	GSE103123	http://identifiers.org/geo:GSE103123	DNA copy number data processing	Defining cutoffs to call aberrations	Table 3: Segmented copy number data	figshare	doi:10.6084/m9.figshare.c.4169864	https://doi.org/10.6084/m9.figshare.c.4169864	Clinical and genomic patient annotations	Table 1: Patient annotations	figshare	doi:10.6084/m9.figshare.c.4169864	https://doi.org/10.6084/m9.figshare.c.4169864
sample 198	DNA copy number data processing	custom design 44k (aCGH)	Agilent	segmented copy number data for sample 198	GSE103123_processed_matrix_tables/matrix_GH44.txt	Gene Expression Omnibus	GSE103123	http://identifiers.org/geo:GSE103123	DNA copy number data processing	Defining cutoffs to call aberrations	Table 3: Segmented copy number data	figshare	doi:10.6084/m9.figshare.c.4169864	https://doi.org/10.6084/m9.figshare.c.4169864	Clinical and genomic patient annotations	Table 1: Patient annotations	figshare	doi:10.6084/m9.figshare.c.4169864	https://doi.org/10.6084/m9.figshare.c.4169864
sample 199	DNA copy number data processing	custom design 44k (aCGH)	Agilent	segmented copy number data for sample 199	GSE103123_processed_matrix_tables/matrix_GH44.txt	Gene Expression Omnibus	GSE103123	http://identifiers.org/geo:GSE103123	DNA copy number data processing	Defining cutoffs to call aberrations	Table 3: Segmented copy number data	figshare	doi:10.6084/m9.figshare.c.4169864	https://doi.org/10.6084/m9.figshare.c.4169864	Clinical and genomic patient annotations	Table 1: Patient annotations	figshare	doi:10.6084/m9.figshare.c.4169864	https://doi.org/10.6084/m9.figshare.c.4169864
sample 200	DNA copy number data processing	custom design 44k (aCGH)	Agilent	segmented copy number data for sample 200	GSE103123_processed_matrix_tables/matrix_COG1.txt	Gene Expression Omnibus	GSE103123	http://identifiers.org/geo:GSE103123	DNA copy number data processing	Defining cutoffs to call aberrations	Table 3: Segmented copy number data	figshare	doi:10.6084/m9.figshare.c.4169864	https://doi.org/10.6084/m9.figshare.c.4169864	Clinical and genomic patient annotations	Table 1: Patient annotations	figshare	doi:10.6084/m9.figshare.c.4169864	https://doi.org/10.6084/m9.figshare.c.4169864
sample 201	DNA copy number data processing	custom design 44k (aCGH)	Agilent	segmented copy number data for sample 201	GSE103123_processed_matrix_tables/matrix_COG1.txt	Gene Expression Omnibus	GSE103123	http://identifiers.org/geo:GSE103123	DNA copy number data processing	Defining cutoffs to call aberrations	Table 3: Segmented copy number data	figshare	doi:10.6084/m9.figshare.c.4169864	https://doi.org/10.6084/m9.figshare.c.4169864	Clinical and genomic patient annotations	Table 1: Patient annotations	figshare	doi:10.6084/m9.figshare.c.4169864	https://doi.org/10.6084/m9.figshare.c.4169864
sample 202	DNA copy number data processing	custom design 44k (aCGH)	Agilent	segmented copy number data for sample 202	GSE103123_processed_matrix_tables/matrix_COG1.txt	Gene Expression Omnibus	GSE103123	http://identifiers.org/geo:GSE103123	DNA copy number data processing	Defining cutoffs to call aberrations	Table 3: Segmented copy number data	figshare	doi:10.6084/m9.figshare.c.4169864	https://doi.org/10.6084/m9.figshare.c.4169864	Clinical and genomic patient annotations	Table 1: Patient annotations	figshare	doi:10.6084/m9.figshare.c.4169864	https://doi.org/10.6084/m9.figshare.c.4169864
sample 203	DNA copy number data processing	custom design 44k (aCGH)	Agilent	segmented copy number data for sample 203	GSE103123_processed_matrix_tables/matrix_COG1.txt	Gene Expression Omnibus	GSE103123	http://identifiers.org/geo:GSE103123	DNA copy number data processing	Defining cutoffs to call aberrations	Table 3: Segmented copy number data	figshare	doi:10.6084/m9.figshare.c.4169864	https://doi.org/10.6084/m9.figshare.c.4169864	Clinical and genomic patient annotations	Table 1: Patient annotations	figshare	doi:10.6084/m9.figshare.c.4169864	https://doi.org/10.6084/m9.figshare.c.4169864
sample 204	DNA copy number data processing	custom design 44k (aCGH)	Agilent	segmented copy number data for sample 204	GSE103123_processed_matrix_tables/matrix_COG1.txt	Gene Expression Omnibus	GSE103123	http://identifiers.org/geo:GSE103123	DNA copy number data processing	Defining cutoffs to call aberrations	Table 3: Segmented copy number data	figshare	doi:10.6084/m9.figshare.c.4169864	https://doi.org/10.6084/m9.figshare.c.4169864	Clinical and genomic patient annotations	Table 1: Patient annotations	figshare	doi:10.6084/m9.figshare.c.4169864	https://doi.org/10.6084/m9.figshare.c.4169864
sample 205	DNA copy number data processing	custom design 44k (aCGH)	Agilent	segmented copy number data for sample 205	GSE103123_processed_matrix_tables/matrix_COG1.txt	Gene Expression Omnibus	GSE103123	http://identifiers.org/geo:GSE103123	DNA copy number data processing	Defining cutoffs to call aberrations	Table 3: Segmented copy number data	figshare	doi:10.6084/m9.figshare.c.4169864	https://doi.org/10.6084/m9.figshare.c.4169864	Clinical and genomic patient annotations	Table 1: Patient annotations	figshare	doi:10.6084/m9.figshare.c.4169864	https://doi.org/10.6084/m9.figshare.c.4169864
sample 206	DNA copy number data processing	custom design 44k (aCGH)	Agilent	segmented copy number data for sample 206	GSE103123_processed_matrix_tables/matrix_COG2.txt	Gene Expression Omnibus	GSE103123	http://identifiers.org/geo:GSE103123	DNA copy number data processing	Defining cutoffs to call aberrations	Table 3: Segmented copy number data	figshare	doi:10.6084/m9.figshare.c.4169864	https://doi.org/10.6084/m9.figshare.c.4169864	Clinical and genomic patient annotations	Table 1: Patient annotations	figshare	doi:10.6084/m9.figshare.c.4169864	https://doi.org/10.6084/m9.figshare.c.4169864
sample 207	DNA copy number data processing	custom design 44k (aCGH)	Agilent	segmented copy number data for sample 207	GSE103123_processed_matrix_tables/matrix_COG2.txt	Gene Expression Omnibus	GSE103123	http://identifiers.org/geo:GSE103123	DNA copy number data processing	Defining cutoffs to call aberrations	Table 3: Segmented copy number data	figshare	doi:10.6084/m9.figshare.c.4169864	https://doi.org/10.6084/m9.figshare.c.4169864	Clinical and genomic patient annotations	Table 1: Patient annotations	figshare	doi:10.6084/m9.figshare.c.4169864	https://doi.org/10.6084/m9.figshare.c.4169864
sample 208	DNA copy number data processing	custom design 44k (aCGH)	Agilent	segmented copy number data for sample 208	GSE103123_processed_matrix_tables/matrix_COG2.txt	Gene Expression Omnibus	GSE103123	http://identifiers.org/geo:GSE103123	DNA copy number data processing	Defining cutoffs to call aberrations	Table 3: Segmented copy number data	figshare	doi:10.6084/m9.figshare.c.4169864	https://doi.org/10.6084/m9.figshare.c.4169864	Clinical and genomic patient annotations	Table 1: Patient annotations	figshare	doi:10.6084/m9.figshare.c.4169864	https://doi.org/10.6084/m9.figshare.c.4169864
sample 209	DNA copy number data processing	custom design 44k (aCGH)	Agilent	segmented copy number data for sample 209	GSE103123_processed_matrix_tables/matrix_COG2.txt	Gene Expression Omnibus	GSE103123	http://identifiers.org/geo:GSE103123	DNA copy number data processing	Defining cutoffs to call aberrations	Table 3: Segmented copy number data	figshare	doi:10.6084/m9.figshare.c.4169864	https://doi.org/10.6084/m9.figshare.c.4169864	Clinical and genomic patient annotations	Table 1: Patient annotations	figshare	doi:10.6084/m9.figshare.c.4169864	https://doi.org/10.6084/m9.figshare.c.4169864
sample 210	DNA copy number data processing	custom design 44k (aCGH)	Agilent	segmented copy number data for sample 210	GSE103123_processed_matrix_tables/matrix_COG2.txt	Gene Expression Omnibus	GSE103123	http://identifiers.org/geo:GSE103123	DNA copy number data processing	Defining cutoffs to call aberrations	Table 3: Segmented copy number data	figshare	doi:10.6084/m9.figshare.c.4169864	https://doi.org/10.6084/m9.figshare.c.4169864	Clinical and genomic patient annotations	Table 1: Patient annotations	figshare	doi:10.6084/m9.figshare.c.4169864	https://doi.org/10.6084/m9.figshare.c.4169864
sample 211	DNA copy number data processing	custom design 44k (aCGH)	Agilent	segmented copy number data for sample 211	GSE103123_processed_matrix_tables/matrix_COG2.txt	Gene Expression Omnibus	GSE103123	http://identifiers.org/geo:GSE103123	DNA copy number data processing	Defining cutoffs to call aberrations	Table 3: Segmented copy number data	figshare	doi:10.6084/m9.figshare.c.4169864	https://doi.org/10.6084/m9.figshare.c.4169864	Clinical and genomic patient annotations	Table 1: Patient annotations	figshare	doi:10.6084/m9.figshare.c.4169864	https://doi.org/10.6084/m9.figshare.c.4169864
sample 212	DNA copy number data processing	custom design 44k (aCGH)	Agilent	segmented copy number data for sample 212	GSE103123_processed_matrix_tables/matrix_COG2.txt	Gene Expression Omnibus	GSE103123	http://identifiers.org/geo:GSE103123	DNA copy number data processing	Defining cutoffs to call aberrations	Table 3: Segmented copy number data	figshare	doi:10.6084/m9.figshare.c.4169864	https://doi.org/10.6084/m9.figshare.c.4169864	Clinical and genomic patient annotations	Table 1: Patient annotations	figshare	doi:10.6084/m9.figshare.c.4169864	https://doi.org/10.6084/m9.figshare.c.4169864
sample 213	DNA copy number data processing	custom design 44k (aCGH)	Agilent	segmented copy number data for sample 213	GSE103123_processed_matrix_tables/matrix_COG2.txt	Gene Expression Omnibus	GSE103123	http://identifiers.org/geo:GSE103123	DNA copy number data processing	Defining cutoffs to call aberrations	Table 3: Segmented copy number data	figshare	doi:10.6084/m9.figshare.c.4169864	https://doi.org/10.6084/m9.figshare.c.4169864	Clinical and genomic patient annotations	Table 1: Patient annotations	figshare	doi:10.6084/m9.figshare.c.4169864	https://doi.org/10.6084/m9.figshare.c.4169864
sample 214	DNA copy number data processing	custom design 44k (aCGH)	Agilent	segmented copy number data for sample 214	GSE103123_processed_matrix_tables/matrix_COG2.txt	Gene Expression Omnibus	GSE103123	http://identifiers.org/geo:GSE103123	DNA copy number data processing	Defining cutoffs to call aberrations	Table 3: Segmented copy number data	figshare	doi:10.6084/m9.figshare.c.4169864	https://doi.org/10.6084/m9.figshare.c.4169864	Clinical and genomic patient annotations	Table 1: Patient annotations	figshare	doi:10.6084/m9.figshare.c.4169864	https://doi.org/10.6084/m9.figshare.c.4169864
sample 215	DNA copy number data processing	custom design 44k (aCGH)	Agilent	segmented copy number data for sample 215	GSE103123_processed_matrix_tables/matrix_COG2.txt	Gene Expression Omnibus	GSE103123	http://identifiers.org/geo:GSE103123	DNA copy number data processing	Defining cutoffs to call aberrations	Table 3: Segmented copy number data	figshare	doi:10.6084/m9.figshare.c.4169864	https://doi.org/10.6084/m9.figshare.c.4169864	Clinical and genomic patient annotations	Table 1: Patient annotations	figshare	doi:10.6084/m9.figshare.c.4169864	https://doi.org/10.6084/m9.figshare.c.4169864
sample 216	DNA copy number data processing	custom design 44k (aCGH)	Agilent	segmented copy number data for sample 216	GSE103123_processed_matrix_tables/matrix_COG2.txt	Gene Expression Omnibus	GSE103123	http://identifiers.org/geo:GSE103123	DNA copy number data processing	Defining cutoffs to call aberrations	Table 3: Segmented copy number data	figshare	doi:10.6084/m9.figshare.c.4169864	https://doi.org/10.6084/m9.figshare.c.4169864	Clinical and genomic patient annotations	Table 1: Patient annotations	figshare	doi:10.6084/m9.figshare.c.4169864	https://doi.org/10.6084/m9.figshare.c.4169864
sample 217	DNA copy number data processing	custom design 44k (aCGH)	Agilent	segmented copy number data for sample 217	GSE103123_processed_matrix_tables/matrix_COG2.txt	Gene Expression Omnibus	GSE103123	http://identifiers.org/geo:GSE103123	DNA copy number data processing	Defining cutoffs to call aberrations	Table 3: Segmented copy number data	figshare	doi:10.6084/m9.figshare.c.4169864	https://doi.org/10.6084/m9.figshare.c.4169864	Clinical and genomic patient annotations	Table 1: Patient annotations	figshare	doi:10.6084/m9.figshare.c.4169864	https://doi.org/10.6084/m9.figshare.c.4169864
sample 218	DNA copy number data processing	custom design 44k (aCGH)	Agilent	segmented copy number data for sample 218	GSE103123_processed_matrix_tables/matrix_COG2.txt	Gene Expression Omnibus	GSE103123	http://identifiers.org/geo:GSE103123	DNA copy number data processing	Defining cutoffs to call aberrations	Table 3: Segmented copy number data	figshare	doi:10.6084/m9.figshare.c.4169864	https://doi.org/10.6084/m9.figshare.c.4169864	Clinical and genomic patient annotations	Table 1: Patient annotations	figshare	doi:10.6084/m9.figshare.c.4169864	https://doi.org/10.6084/m9.figshare.c.4169864
sample 219	DNA copy number data processing	custom design 44k (aCGH)	Agilent	segmented copy number data for sample 219	GSE103123_processed_matrix_tables/matrix_COG2.txt	Gene Expression Omnibus	GSE103123	http://identifiers.org/geo:GSE103123	DNA copy number data processing	Defining cutoffs to call aberrations	Table 3: Segmented copy number data	figshare	doi:10.6084/m9.figshare.c.4169864	https://doi.org/10.6084/m9.figshare.c.4169864	Clinical and genomic patient annotations	Table 1: Patient annotations	figshare	doi:10.6084/m9.figshare.c.4169864	https://doi.org/10.6084/m9.figshare.c.4169864
sample 220	DNA copy number data processing	custom design 44k (aCGH)	Agilent	segmented copy number data for sample 220	GSE103123_processed_matrix_tables/matrix_COG2.txt	Gene Expression Omnibus	GSE103123	http://identifiers.org/geo:GSE103123	DNA copy number data processing	Defining cutoffs to call aberrations	Table 3: Segmented copy number data	figshare	doi:10.6084/m9.figshare.c.4169864	https://doi.org/10.6084/m9.figshare.c.4169864	Clinical and genomic patient annotations	Table 1: Patient annotations	figshare	doi:10.6084/m9.figshare.c.4169864	https://doi.org/10.6084/m9.figshare.c.4169864
sample 221	DNA copy number data processing	custom design 44k (aCGH)	Agilent	segmented copy number data for sample 221	GSE103123_processed_matrix_tables/matrix_COG2.txt	Gene Expression Omnibus	GSE103123	http://identifiers.org/geo:GSE103123	DNA copy number data processing	Defining cutoffs to call aberrations	Table 3: Segmented copy number data	figshare	doi:10.6084/m9.figshare.c.4169864	https://doi.org/10.6084/m9.figshare.c.4169864	Clinical and genomic patient annotations	Table 1: Patient annotations	figshare	doi:10.6084/m9.figshare.c.4169864	https://doi.org/10.6084/m9.figshare.c.4169864
sample 222	DNA copy number data processing	custom design 44k (aCGH)	Agilent	segmented copy number data for sample 222	GSE103123_processed_matrix_tables/matrix_COG2.txt	Gene Expression Omnibus	GSE103123	http://identifiers.org/geo:GSE103123	DNA copy number data processing	Defining cutoffs to call aberrations	Table 3: Segmented copy number data	figshare	doi:10.6084/m9.figshare.c.4169864	https://doi.org/10.6084/m9.figshare.c.4169864	Clinical and genomic patient annotations	Table 1: Patient annotations	figshare	doi:10.6084/m9.figshare.c.4169864	https://doi.org/10.6084/m9.figshare.c.4169864
sample 223	DNA copy number data processing	custom design 44k (aCGH)	Agilent	segmented copy number data for sample 223	GSE103123_processed_matrix_tables/matrix_COG2.txt	Gene Expression Omnibus	GSE103123	http://identifiers.org/geo:GSE103123	DNA copy number data processing	Defining cutoffs to call aberrations	Table 3: Segmented copy number data	figshare	doi:10.6084/m9.figshare.c.4169864	https://doi.org/10.6084/m9.figshare.c.4169864	Clinical and genomic patient annotations	Table 1: Patient annotations	figshare	doi:10.6084/m9.figshare.c.4169864	https://doi.org/10.6084/m9.figshare.c.4169864
sample 224	DNA copy number data processing	Human Genome CGH 44k (aCGH)	Agilent	segmented copy number data for sample 224	GSE103123_processed_matrix_tables/matrix_COG2.txt	Gene Expression Omnibus	GSE103123	http://identifiers.org/geo:GSE103123	DNA copy number data processing	Defining cutoffs to call aberrations	Table 3: Segmented copy number data	figshare	doi:10.6084/m9.figshare.c.4169864	https://doi.org/10.6084/m9.figshare.c.4169864	Clinical and genomic patient annotations	Table 1: Patient annotations	figshare	doi:10.6084/m9.figshare.c.4169864	https://doi.org/10.6084/m9.figshare.c.4169864
sample 225	DNA copy number data processing	Human Genome CGH 44k (aCGH)	Agilent	segmented copy number data for sample 225	GSE103123_processed_matrix_tables/matrix_COG2.txt	Gene Expression Omnibus	GSE103123	http://identifiers.org/geo:GSE103123	DNA copy number data processing	Defining cutoffs to call aberrations	Table 3: Segmented copy number data	figshare	doi:10.6084/m9.figshare.c.4169864	https://doi.org/10.6084/m9.figshare.c.4169864	Clinical and genomic patient annotations	Table 1: Patient annotations	figshare	doi:10.6084/m9.figshare.c.4169864	https://doi.org/10.6084/m9.figshare.c.4169864
sample 226	DNA copy number data processing	Human Genome CGH 44k (aCGH)	Agilent	segmented copy number data for sample 226	GSE103123_processed_matrix_tables/matrix_COG2.txt	Gene Expression Omnibus	GSE103123	http://identifiers.org/geo:GSE103123	DNA copy number data processing	Defining cutoffs to call aberrations	Table 3: Segmented copy number data	figshare	doi:10.6084/m9.figshare.c.4169864	https://doi.org/10.6084/m9.figshare.c.4169864	Clinical and genomic patient annotations	Table 1: Patient annotations	figshare	doi:10.6084/m9.figshare.c.4169864	https://doi.org/10.6084/m9.figshare.c.4169864
sample 227	DNA copy number data processing	Human Genome CGH 44k (aCGH)	Agilent	segmented copy number data for sample 227	GSE103123_processed_matrix_tables/matrix_COG2.txt	Gene Expression Omnibus	GSE103123	http://identifiers.org/geo:GSE103123	DNA copy number data processing	Defining cutoffs to call aberrations	Table 3: Segmented copy number data	figshare	doi:10.6084/m9.figshare.c.4169864	https://doi.org/10.6084/m9.figshare.c.4169864	Clinical and genomic patient annotations	Table 1: Patient annotations	figshare	doi:10.6084/m9.figshare.c.4169864	https://doi.org/10.6084/m9.figshare.c.4169864
sample 228	DNA copy number data processing	Human Genome CGH 44k (aCGH)	Agilent	segmented copy number data for sample 228	GSE103123_processed_matrix_tables/matrix_COG2.txt	Gene Expression Omnibus	GSE103123	http://identifiers.org/geo:GSE103123	DNA copy number data processing	Defining cutoffs to call aberrations	Table 3: Segmented copy number data	figshare	doi:10.6084/m9.figshare.c.4169864	https://doi.org/10.6084/m9.figshare.c.4169864	Clinical and genomic patient annotations	Table 1: Patient annotations	figshare	doi:10.6084/m9.figshare.c.4169864	https://doi.org/10.6084/m9.figshare.c.4169864
sample 229	DNA copy number data processing	Human Genome CGH 44k (aCGH)	Agilent	segmented copy number data for sample 229	GSE103123_processed_matrix_tables/matrix_COG2.txt	Gene Expression Omnibus	GSE103123	http://identifiers.org/geo:GSE103123	DNA copy number data processing	Defining cutoffs to call aberrations	Table 3: Segmented copy number data	figshare	doi:10.6084/m9.figshare.c.4169864	https://doi.org/10.6084/m9.figshare.c.4169864	Clinical and genomic patient annotations	Table 1: Patient annotations	figshare	doi:10.6084/m9.figshare.c.4169864	https://doi.org/10.6084/m9.figshare.c.4169864
sample 230	DNA copy number data processing	Human Genome CGH 44k (aCGH)	Agilent	segmented copy number data for sample 230	GSE103123_processed_matrix_tables/matrix_COG2.txt	Gene Expression Omnibus	GSE103123	http://identifiers.org/geo:GSE103123	DNA copy number data processing	Defining cutoffs to call aberrations	Table 3: Segmented copy number data	figshare	doi:10.6084/m9.figshare.c.4169864	https://doi.org/10.6084/m9.figshare.c.4169864	Clinical and genomic patient annotations	Table 1: Patient annotations	figshare	doi:10.6084/m9.figshare.c.4169864	https://doi.org/10.6084/m9.figshare.c.4169864
sample 231	DNA copy number data processing	Human Genome CGH 44k (aCGH)	Agilent	segmented copy number data for sample 231	GSE103123_processed_matrix_tables/matrix_COG2.txt	Gene Expression Omnibus	GSE103123	http://identifiers.org/geo:GSE103123	DNA copy number data processing	Defining cutoffs to call aberrations	Table 3: Segmented copy number data	figshare	doi:10.6084/m9.figshare.c.4169864	https://doi.org/10.6084/m9.figshare.c.4169864	Clinical and genomic patient annotations	Table 1: Patient annotations	figshare	doi:10.6084/m9.figshare.c.4169864	https://doi.org/10.6084/m9.figshare.c.4169864
sample 232	DNA copy number data processing	Human Genome CGH 44k (aCGH)	Agilent	segmented copy number data for sample 232	GSE103123_processed_matrix_tables/matrix_COG2.txt	Gene Expression Omnibus	GSE103123	http://identifiers.org/geo:GSE103123	DNA copy number data processing	Defining cutoffs to call aberrations	Table 3: Segmented copy number data	figshare	doi:10.6084/m9.figshare.c.4169864	https://doi.org/10.6084/m9.figshare.c.4169864	Clinical and genomic patient annotations	Table 1: Patient annotations	figshare	doi:10.6084/m9.figshare.c.4169864	https://doi.org/10.6084/m9.figshare.c.4169864
sample 233	DNA copy number data processing	Human Genome CGH 44k (aCGH)	Agilent	segmented copy number data for sample 233	GSE103123_processed_matrix_tables/matrix_COG2.txt	Gene Expression Omnibus	GSE103123	http://identifiers.org/geo:GSE103123	DNA copy number data processing	Defining cutoffs to call aberrations	Table 3: Segmented copy number data	figshare	doi:10.6084/m9.figshare.c.4169864	https://doi.org/10.6084/m9.figshare.c.4169864	Clinical and genomic patient annotations	Table 1: Patient annotations	figshare	doi:10.6084/m9.figshare.c.4169864	https://doi.org/10.6084/m9.figshare.c.4169864
sample 234	DNA copy number data processing	Human Genome CGH 44k (aCGH)	Agilent	segmented copy number data for sample 234	GSE103123_processed_matrix_tables/matrix_COG2.txt	Gene Expression Omnibus	GSE103123	http://identifiers.org/geo:GSE103123	DNA copy number data processing	Defining cutoffs to call aberrations	Table 3: Segmented copy number data	figshare	doi:10.6084/m9.figshare.c.4169864	https://doi.org/10.6084/m9.figshare.c.4169864	Clinical and genomic patient annotations	Table 1: Patient annotations	figshare	doi:10.6084/m9.figshare.c.4169864	https://doi.org/10.6084/m9.figshare.c.4169864
sample 235	DNA copy number data processing	Human Genome CGH 44k (aCGH)	Agilent	segmented copy number data for sample 235	GSE103123_processed_matrix_tables/matrix_COG2.txt	Gene Expression Omnibus	GSE103123	http://identifiers.org/geo:GSE103123	DNA copy number data processing	Defining cutoffs to call aberrations	Table 3: Segmented copy number data	figshare	doi:10.6084/m9.figshare.c.4169864	https://doi.org/10.6084/m9.figshare.c.4169864	Clinical and genomic patient annotations	Table 1: Patient annotations	figshare	doi:10.6084/m9.figshare.c.4169864	https://doi.org/10.6084/m9.figshare.c.4169864
sample 236	DNA copy number data processing	Human Genome CGH 44k (aCGH)	Agilent	segmented copy number data for sample 236	GSE103123_processed_matrix_tables/matrix_COG2.txt	Gene Expression Omnibus	GSE103123	http://identifiers.org/geo:GSE103123	DNA copy number data processing	Defining cutoffs to call aberrations	Table 3: Segmented copy number data	figshare	doi:10.6084/m9.figshare.c.4169864	https://doi.org/10.6084/m9.figshare.c.4169864	Clinical and genomic patient annotations	Table 1: Patient annotations	figshare	doi:10.6084/m9.figshare.c.4169864	https://doi.org/10.6084/m9.figshare.c.4169864
sample 237	DNA copy number data processing	Human Genome CGH 44k (aCGH)	Agilent	segmented copy number data for sample 237	GSE103123_processed_matrix_tables/matrix_COG2.txt	Gene Expression Omnibus	GSE103123	http://identifiers.org/geo:GSE103123	DNA copy number data processing	Defining cutoffs to call aberrations	Table 3: Segmented copy number data	figshare	doi:10.6084/m9.figshare.c.4169864	https://doi.org/10.6084/m9.figshare.c.4169864	Clinical and genomic patient annotations	Table 1: Patient annotations	figshare	doi:10.6084/m9.figshare.c.4169864	https://doi.org/10.6084/m9.figshare.c.4169864
sample 238	DNA copy number data processing	Human Genome CGH 44k (aCGH)	Agilent	segmented copy number data for sample 238	GSE103123_processed_matrix_tables/matrix_COG2.txt	Gene Expression Omnibus	GSE103123	http://identifiers.org/geo:GSE103123	DNA copy number data processing	Defining cutoffs to call aberrations	Table 3: Segmented copy number data	figshare	doi:10.6084/m9.figshare.c.4169864	https://doi.org/10.6084/m9.figshare.c.4169864	Clinical and genomic patient annotations	Table 1: Patient annotations	figshare	doi:10.6084/m9.figshare.c.4169864	https://doi.org/10.6084/m9.figshare.c.4169864
sample 239	DNA copy number data processing	Human Genome CGH 44k (aCGH)	Agilent	segmented copy number data for sample 239	GSE103123_processed_matrix_tables/matrix_COG2.txt	Gene Expression Omnibus	GSE103123	http://identifiers.org/geo:GSE103123	DNA copy number data processing	Defining cutoffs to call aberrations	Table 3: Segmented copy number data	figshare	doi:10.6084/m9.figshare.c.4169864	https://doi.org/10.6084/m9.figshare.c.4169864	Clinical and genomic patient annotations	Table 1: Patient annotations	figshare	doi:10.6084/m9.figshare.c.4169864	https://doi.org/10.6084/m9.figshare.c.4169864
sample 240	DNA copy number data processing	Human Genome CGH 44k (aCGH)	Agilent	segmented copy number data for sample 240	GSE103123_processed_matrix_tables/matrix_COG2.txt	Gene Expression Omnibus	GSE103123	http://identifiers.org/geo:GSE103123	DNA copy number data processing	Defining cutoffs to call aberrations	Table 3: Segmented copy number data	figshare	doi:10.6084/m9.figshare.c.4169864	https://doi.org/10.6084/m9.figshare.c.4169864	Clinical and genomic patient annotations	Table 1: Patient annotations	figshare	doi:10.6084/m9.figshare.c.4169864	https://doi.org/10.6084/m9.figshare.c.4169864
sample 241	DNA copy number data processing	Human Genome CGH 44k (aCGH)	Agilent	segmented copy number data for sample 241	GSE103123_processed_matrix_tables/matrix_COG2.txt	Gene Expression Omnibus	GSE103123	http://identifiers.org/geo:GSE103123	DNA copy number data processing	Defining cutoffs to call aberrations	Table 3: Segmented copy number data	figshare	doi:10.6084/m9.figshare.c.4169864	https://doi.org/10.6084/m9.figshare.c.4169864	Clinical and genomic patient annotations	Table 1: Patient annotations	figshare	doi:10.6084/m9.figshare.c.4169864	https://doi.org/10.6084/m9.figshare.c.4169864
sample 242	DNA copy number data processing	Human Genome CGH 44k (aCGH)	Agilent	segmented copy number data for sample 242	GSE103123_processed_matrix_tables/matrix_COG2.txt	Gene Expression Omnibus	GSE103123	http://identifiers.org/geo:GSE103123	DNA copy number data processing	Defining cutoffs to call aberrations	Table 3: Segmented copy number data	figshare	doi:10.6084/m9.figshare.c.4169864	https://doi.org/10.6084/m9.figshare.c.4169864	Clinical and genomic patient annotations	Table 1: Patient annotations	figshare	doi:10.6084/m9.figshare.c.4169864	https://doi.org/10.6084/m9.figshare.c.4169864
sample 243	DNA copy number data processing	Human Genome CGH 44k (aCGH)	Agilent	segmented copy number data for sample 243	GSE103123_processed_matrix_tables/matrix_COG2.txt	Gene Expression Omnibus	GSE103123	http://identifiers.org/geo:GSE103123	DNA copy number data processing	Defining cutoffs to call aberrations	Table 3: Segmented copy number data	figshare	doi:10.6084/m9.figshare.c.4169864	https://doi.org/10.6084/m9.figshare.c.4169864	Clinical and genomic patient annotations	Table 1: Patient annotations	figshare	doi:10.6084/m9.figshare.c.4169864	https://doi.org/10.6084/m9.figshare.c.4169864
sample 244	DNA copy number data processing	Human Genome CGH 44k (aCGH)	Agilent	segmented copy number data for sample 244	GSE103123_processed_matrix_tables/matrix_COG2.txt	Gene Expression Omnibus	GSE103123	http://identifiers.org/geo:GSE103123	DNA copy number data processing	Defining cutoffs to call aberrations	Table 3: Segmented copy number data	figshare	doi:10.6084/m9.figshare.c.4169864	https://doi.org/10.6084/m9.figshare.c.4169864	Clinical and genomic patient annotations	Table 1: Patient annotations	figshare	doi:10.6084/m9.figshare.c.4169864	https://doi.org/10.6084/m9.figshare.c.4169864
sample 245	DNA copy number data processing	Human Genome CGH 44k (aCGH)	Agilent	segmented copy number data for sample 245	GSE103123_processed_matrix_tables/matrix_COG2.txt	Gene Expression Omnibus	GSE103123	http://identifiers.org/geo:GSE103123	DNA copy number data processing	Defining cutoffs to call aberrations	Table 3: Segmented copy number data	figshare	doi:10.6084/m9.figshare.c.4169864	https://doi.org/10.6084/m9.figshare.c.4169864	Clinical and genomic patient annotations	Table 1: Patient annotations	figshare	doi:10.6084/m9.figshare.c.4169864	https://doi.org/10.6084/m9.figshare.c.4169864
sample 246	DNA copy number data processing	Human Genome CGH 44k (aCGH)	Agilent	segmented copy number data for sample 246	GSE103123_processed_matrix_tables/matrix_COG2.txt	Gene Expression Omnibus	GSE103123	http://identifiers.org/geo:GSE103123	DNA copy number data processing	Defining cutoffs to call aberrations	Table 3: Segmented copy number data	figshare	doi:10.6084/m9.figshare.c.4169864	https://doi.org/10.6084/m9.figshare.c.4169864	Clinical and genomic patient annotations	Table 1: Patient annotations	figshare	doi:10.6084/m9.figshare.c.4169864	https://doi.org/10.6084/m9.figshare.c.4169864
sample 247	DNA copy number data processing	Human Genome CGH 44k (aCGH)	Agilent	segmented copy number data for sample 247	GSE103123_processed_matrix_tables/matrix_COG2.txt	Gene Expression Omnibus	GSE103123	http://identifiers.org/geo:GSE103123	DNA copy number data processing	Defining cutoffs to call aberrations	Table 3: Segmented copy number data	figshare	doi:10.6084/m9.figshare.c.4169864	https://doi.org/10.6084/m9.figshare.c.4169864	Clinical and genomic patient annotations	Table 1: Patient annotations	figshare	doi:10.6084/m9.figshare.c.4169864	https://doi.org/10.6084/m9.figshare.c.4169864
sample 248	DNA copy number data processing	Human Genome CGH 44k (aCGH)	Agilent	segmented copy number data for sample 248	GSE103123_processed_matrix_tables/matrix_COG2.txt	Gene Expression Omnibus	GSE103123	http://identifiers.org/geo:GSE103123	DNA copy number data processing	Defining cutoffs to call aberrations	Table 3: Segmented copy number data	figshare	doi:10.6084/m9.figshare.c.4169864	https://doi.org/10.6084/m9.figshare.c.4169864	Clinical and genomic patient annotations	Table 1: Patient annotations	figshare	doi:10.6084/m9.figshare.c.4169864	https://doi.org/10.6084/m9.figshare.c.4169864
sample 249	DNA copy number data processing	Human Genome CGH 44k (aCGH)	Agilent	segmented copy number data for sample 249	GSE103123_processed_matrix_tables/matrix_COG2.txt	Gene Expression Omnibus	GSE103123	http://identifiers.org/geo:GSE103123	DNA copy number data processing	Defining cutoffs to call aberrations	Table 3: Segmented copy number data	figshare	doi:10.6084/m9.figshare.c.4169864	https://doi.org/10.6084/m9.figshare.c.4169864	Clinical and genomic patient annotations	Table 1: Patient annotations	figshare	doi:10.6084/m9.figshare.c.4169864	https://doi.org/10.6084/m9.figshare.c.4169864
sample 250	DNA copy number data processing	Human Genome CGH 44k (aCGH)	Agilent	segmented copy number data for sample 250	GSE103123_processed_matrix_tables/matrix_COG2.txt	Gene Expression Omnibus	GSE103123	http://identifiers.org/geo:GSE103123	DNA copy number data processing	Defining cutoffs to call aberrations	Table 3: Segmented copy number data	figshare	doi:10.6084/m9.figshare.c.4169864	https://doi.org/10.6084/m9.figshare.c.4169864	Clinical and genomic patient annotations	Table 1: Patient annotations	figshare	doi:10.6084/m9.figshare.c.4169864	https://doi.org/10.6084/m9.figshare.c.4169864
sample 251	DNA copy number data processing	Human Genome CGH 44k (aCGH)	Agilent	segmented copy number data for sample 251	GSE103123_processed_matrix_tables/matrix_COG2.txt	Gene Expression Omnibus	GSE103123	http://identifiers.org/geo:GSE103123	DNA copy number data processing	Defining cutoffs to call aberrations	Table 3: Segmented copy number data	figshare	doi:10.6084/m9.figshare.c.4169864	https://doi.org/10.6084/m9.figshare.c.4169864	Clinical and genomic patient annotations	Table 1: Patient annotations	figshare	doi:10.6084/m9.figshare.c.4169864	https://doi.org/10.6084/m9.figshare.c.4169864
sample 252	DNA copy number data processing	Human Genome CGH 105k (aCGH)	Agilent	segmented copy number data for sample 252	GSE103123_processed_matrix_tables/matrix_COG2.txt	Gene Expression Omnibus	GSE103123	http://identifiers.org/geo:GSE103123	DNA copy number data processing	Defining cutoffs to call aberrations	Table 3: Segmented copy number data	figshare	doi:10.6084/m9.figshare.c.4169864	https://doi.org/10.6084/m9.figshare.c.4169864	Clinical and genomic patient annotations	Table 1: Patient annotations	figshare	doi:10.6084/m9.figshare.c.4169864	https://doi.org/10.6084/m9.figshare.c.4169864
sample 253	DNA copy number data processing	Human Genome CGH 105k (aCGH)	Agilent	segmented copy number data for sample 253	GSE103123_processed_matrix_tables/matrix_COG2.txt	Gene Expression Omnibus	GSE103123	http://identifiers.org/geo:GSE103123	DNA copy number data processing	Defining cutoffs to call aberrations	Table 3: Segmented copy number data	figshare	doi:10.6084/m9.figshare.c.4169864	https://doi.org/10.6084/m9.figshare.c.4169864	Clinical and genomic patient annotations	Table 1: Patient annotations	figshare	doi:10.6084/m9.figshare.c.4169864	https://doi.org/10.6084/m9.figshare.c.4169864
sample 254	DNA copy number data processing	Human Genome CGH 105k (aCGH)	Agilent	segmented copy number data for sample 254	GSE103123_processed_matrix_tables/matrix_COG2.txt	Gene Expression Omnibus	GSE103123	http://identifiers.org/geo:GSE103123	DNA copy number data processing	Defining cutoffs to call aberrations	Table 3: Segmented copy number data	figshare	doi:10.6084/m9.figshare.c.4169864	https://doi.org/10.6084/m9.figshare.c.4169864	Clinical and genomic patient annotations	Table 1: Patient annotations	figshare	doi:10.6084/m9.figshare.c.4169864	https://doi.org/10.6084/m9.figshare.c.4169864
sample 255	DNA copy number data processing	Human Genome CGH 105k (aCGH)	Agilent	segmented copy number data for sample 255	GSE103123_processed_matrix_tables/matrix_COG2.txt	Gene Expression Omnibus	GSE103123	http://identifiers.org/geo:GSE103123	DNA copy number data processing	Defining cutoffs to call aberrations	Table 3: Segmented copy number data	figshare	doi:10.6084/m9.figshare.c.4169864	https://doi.org/10.6084/m9.figshare.c.4169864	Clinical and genomic patient annotations	Table 1: Patient annotations	figshare	doi:10.6084/m9.figshare.c.4169864	https://doi.org/10.6084/m9.figshare.c.4169864
sample 256	DNA copy number data processing	Human Genome CGH 105k (aCGH)	Agilent	segmented copy number data for sample 256	GSE103123_processed_matrix_tables/matrix_COG2.txt	Gene Expression Omnibus	GSE103123	http://identifiers.org/geo:GSE103123	DNA copy number data processing	Defining cutoffs to call aberrations	Table 3: Segmented copy number data	figshare	doi:10.6084/m9.figshare.c.4169864	https://doi.org/10.6084/m9.figshare.c.4169864	Clinical and genomic patient annotations	Table 1: Patient annotations	figshare	doi:10.6084/m9.figshare.c.4169864	https://doi.org/10.6084/m9.figshare.c.4169864
sample 257	DNA copy number data processing	Human Genome CGH 105k (aCGH)	Agilent	segmented copy number data for sample 257	GSE103123_processed_matrix_tables/matrix_COG2.txt	Gene Expression Omnibus	GSE103123	http://identifiers.org/geo:GSE103123	DNA copy number data processing	Defining cutoffs to call aberrations	Table 3: Segmented copy number data	figshare	doi:10.6084/m9.figshare.c.4169864	https://doi.org/10.6084/m9.figshare.c.4169864	Clinical and genomic patient annotations	Table 1: Patient annotations	figshare	doi:10.6084/m9.figshare.c.4169864	https://doi.org/10.6084/m9.figshare.c.4169864
sample 258	DNA copy number data processing	Human Genome CGH 105k (aCGH)	Agilent	segmented copy number data for sample 258	GSE103123_processed_matrix_tables/matrix_COG2.txt	Gene Expression Omnibus	GSE103123	http://identifiers.org/geo:GSE103123	DNA copy number data processing	Defining cutoffs to call aberrations	Table 3: Segmented copy number data	figshare	doi:10.6084/m9.figshare.c.4169864	https://doi.org/10.6084/m9.figshare.c.4169864	Clinical and genomic patient annotations	Table 1: Patient annotations	figshare	doi:10.6084/m9.figshare.c.4169864	https://doi.org/10.6084/m9.figshare.c.4169864
sample 259	DNA copy number data processing	Human Genome CGH 105k (aCGH)	Agilent	segmented copy number data for sample 259	GSE103123_processed_matrix_tables/matrix_COG2.txt	Gene Expression Omnibus	GSE103123	http://identifiers.org/geo:GSE103123	DNA copy number data processing	Defining cutoffs to call aberrations	Table 3: Segmented copy number data	figshare	doi:10.6084/m9.figshare.c.4169864	https://doi.org/10.6084/m9.figshare.c.4169864	Clinical and genomic patient annotations	Table 1: Patient annotations	figshare	doi:10.6084/m9.figshare.c.4169864	https://doi.org/10.6084/m9.figshare.c.4169864
sample 260	DNA copy number data processing	Human Genome CGH 105k (aCGH)	Agilent	segmented copy number data for sample 260	GSE103123_processed_matrix_tables/matrix_COG2.txt	Gene Expression Omnibus	GSE103123	http://identifiers.org/geo:GSE103123	DNA copy number data processing	Defining cutoffs to call aberrations	Table 3: Segmented copy number data	figshare	doi:10.6084/m9.figshare.c.4169864	https://doi.org/10.6084/m9.figshare.c.4169864	Clinical and genomic patient annotations	Table 1: Patient annotations	figshare	doi:10.6084/m9.figshare.c.4169864	https://doi.org/10.6084/m9.figshare.c.4169864
sample 261	DNA copy number data processing	Human Genome CGH 105k (aCGH)	Agilent	segmented copy number data for sample 261	GSE103123_processed_matrix_tables/matrix_COG2.txt	Gene Expression Omnibus	GSE103123	http://identifiers.org/geo:GSE103123	DNA copy number data processing	Defining cutoffs to call aberrations	Table 3: Segmented copy number data	figshare	doi:10.6084/m9.figshare.c.4169864	https://doi.org/10.6084/m9.figshare.c.4169864	Clinical and genomic patient annotations	Table 1: Patient annotations	figshare	doi:10.6084/m9.figshare.c.4169864	https://doi.org/10.6084/m9.figshare.c.4169864
sample 262	DNA copy number data processing	Human Genome CGH 105k (aCGH)	Agilent	segmented copy number data for sample 262	GSE103123_processed_matrix_tables/matrix_COG2.txt	Gene Expression Omnibus	GSE103123	http://identifiers.org/geo:GSE103123	DNA copy number data processing	Defining cutoffs to call aberrations	Table 3: Segmented copy number data	figshare	doi:10.6084/m9.figshare.c.4169864	https://doi.org/10.6084/m9.figshare.c.4169864	Clinical and genomic patient annotations	Table 1: Patient annotations	figshare	doi:10.6084/m9.figshare.c.4169864	https://doi.org/10.6084/m9.figshare.c.4169864
sample 263	DNA copy number data processing	Human Genome CGH 105k (aCGH)	Agilent	segmented copy number data for sample 263	GSE103123_processed_matrix_tables/matrix_COG2.txt	Gene Expression Omnibus	GSE103123	http://identifiers.org/geo:GSE103123	DNA copy number data processing	Defining cutoffs to call aberrations	Table 3: Segmented copy number data	figshare	doi:10.6084/m9.figshare.c.4169864	https://doi.org/10.6084/m9.figshare.c.4169864	Clinical and genomic patient annotations	Table 1: Patient annotations	figshare	doi:10.6084/m9.figshare.c.4169864	https://doi.org/10.6084/m9.figshare.c.4169864
sample 264	DNA copy number data processing	Human Genome CGH 105k (aCGH)	Agilent	segmented copy number data for sample 264	GSE103123_processed_matrix_tables/matrix_COG2.txt	Gene Expression Omnibus	GSE103123	http://identifiers.org/geo:GSE103123	DNA copy number data processing	Defining cutoffs to call aberrations	Table 3: Segmented copy number data	figshare	doi:10.6084/m9.figshare.c.4169864	https://doi.org/10.6084/m9.figshare.c.4169864	Clinical and genomic patient annotations	Table 1: Patient annotations	figshare	doi:10.6084/m9.figshare.c.4169864	https://doi.org/10.6084/m9.figshare.c.4169864
sample 265	DNA copy number data processing	Human Genome CGH 105k (aCGH)	Agilent	segmented copy number data for sample 265	GSE103123_processed_matrix_tables/matrix_COG2.txt	Gene Expression Omnibus	GSE103123	http://identifiers.org/geo:GSE103123	DNA copy number data processing	Defining cutoffs to call aberrations	Table 3: Segmented copy number data	figshare	doi:10.6084/m9.figshare.c.4169864	https://doi.org/10.6084/m9.figshare.c.4169864	Clinical and genomic patient annotations	Table 1: Patient annotations	figshare	doi:10.6084/m9.figshare.c.4169864	https://doi.org/10.6084/m9.figshare.c.4169864
sample 266	DNA copy number data processing	Human Genome CGH 105k (aCGH)	Agilent	segmented copy number data for sample 266	GSE103123_processed_matrix_tables/matrix_COG2.txt	Gene Expression Omnibus	GSE103123	http://identifiers.org/geo:GSE103123	DNA copy number data processing	Defining cutoffs to call aberrations	Table 3: Segmented copy number data	figshare	doi:10.6084/m9.figshare.c.4169864	https://doi.org/10.6084/m9.figshare.c.4169864	Clinical and genomic patient annotations	Table 1: Patient annotations	figshare	doi:10.6084/m9.figshare.c.4169864	https://doi.org/10.6084/m9.figshare.c.4169864
sample 267	DNA copy number data processing	Human Genome CGH 105k (aCGH)	Agilent	segmented copy number data for sample 267	GSE103123_processed_matrix_tables/matrix_COG2.txt	Gene Expression Omnibus	GSE103123	http://identifiers.org/geo:GSE103123	DNA copy number data processing	Defining cutoffs to call aberrations	Table 3: Segmented copy number data	figshare	doi:10.6084/m9.figshare.c.4169864	https://doi.org/10.6084/m9.figshare.c.4169864	Clinical and genomic patient annotations	Table 1: Patient annotations	figshare	doi:10.6084/m9.figshare.c.4169864	https://doi.org/10.6084/m9.figshare.c.4169864
sample 268	DNA copy number data processing	Human Genome CGH 105k (aCGH)	Agilent	segmented copy number data for sample 268	GSE103123_processed_matrix_tables/matrix_COG2.txt	Gene Expression Omnibus	GSE103123	http://identifiers.org/geo:GSE103123	DNA copy number data processing	Defining cutoffs to call aberrations	Table 3: Segmented copy number data	figshare	doi:10.6084/m9.figshare.c.4169864	https://doi.org/10.6084/m9.figshare.c.4169864	Clinical and genomic patient annotations	Table 1: Patient annotations	figshare	doi:10.6084/m9.figshare.c.4169864	https://doi.org/10.6084/m9.figshare.c.4169864
sample 269	DNA copy number data processing	Human Genome CGH 105k (aCGH)	Agilent	segmented copy number data for sample 269	GSE103123_processed_matrix_tables/matrix_COG2.txt	Gene Expression Omnibus	GSE103123	http://identifiers.org/geo:GSE103123	DNA copy number data processing	Defining cutoffs to call aberrations	Table 3: Segmented copy number data	figshare	doi:10.6084/m9.figshare.c.4169864	https://doi.org/10.6084/m9.figshare.c.4169864	Clinical and genomic patient annotations	Table 1: Patient annotations	figshare	doi:10.6084/m9.figshare.c.4169864	https://doi.org/10.6084/m9.figshare.c.4169864
sample 270	DNA copy number data processing	Human Genome CGH 105k (aCGH)	Agilent	segmented copy number data for sample 270	GSE103123_processed_matrix_tables/matrix_COG2.txt	Gene Expression Omnibus	GSE103123	http://identifiers.org/geo:GSE103123	DNA copy number data processing	Defining cutoffs to call aberrations	Table 3: Segmented copy number data	figshare	doi:10.6084/m9.figshare.c.4169864	https://doi.org/10.6084/m9.figshare.c.4169864	Clinical and genomic patient annotations	Table 1: Patient annotations	figshare	doi:10.6084/m9.figshare.c.4169864	https://doi.org/10.6084/m9.figshare.c.4169864
sample 271	DNA copy number data processing	Human Genome CGH 105k (aCGH)	Agilent	segmented copy number data for sample 271	GSE103123_processed_matrix_tables/matrix_COG2.txt	Gene Expression Omnibus	GSE103123	http://identifiers.org/geo:GSE103123	DNA copy number data processing	Defining cutoffs to call aberrations	Table 3: Segmented copy number data	figshare	doi:10.6084/m9.figshare.c.4169864	https://doi.org/10.6084/m9.figshare.c.4169864	Clinical and genomic patient annotations	Table 1: Patient annotations	figshare	doi:10.6084/m9.figshare.c.4169864	https://doi.org/10.6084/m9.figshare.c.4169864
sample 272	DNA copy number data processing	Human Genome CGH 105k (aCGH)	Agilent	segmented copy number data for sample 272	GSE103123_processed_matrix_tables/matrix_COG2.txt	Gene Expression Omnibus	GSE103123	http://identifiers.org/geo:GSE103123	DNA copy number data processing	Defining cutoffs to call aberrations	Table 3: Segmented copy number data	figshare	doi:10.6084/m9.figshare.c.4169864	https://doi.org/10.6084/m9.figshare.c.4169864	Clinical and genomic patient annotations	Table 1: Patient annotations	figshare	doi:10.6084/m9.figshare.c.4169864	https://doi.org/10.6084/m9.figshare.c.4169864
sample 273	DNA copy number data processing	Human Genome CGH 105k (aCGH)	Agilent	segmented copy number data for sample 273	GSE103123_processed_matrix_tables/matrix_COG2.txt	Gene Expression Omnibus	GSE103123	http://identifiers.org/geo:GSE103123	DNA copy number data processing	Defining cutoffs to call aberrations	Table 3: Segmented copy number data	figshare	doi:10.6084/m9.figshare.c.4169864	https://doi.org/10.6084/m9.figshare.c.4169864	Clinical and genomic patient annotations	Table 1: Patient annotations	figshare	doi:10.6084/m9.figshare.c.4169864	https://doi.org/10.6084/m9.figshare.c.4169864
sample 274	DNA copy number data processing	Human Genome CGH 105k (aCGH)	Agilent	segmented copy number data for sample 274	GSE103123_processed_matrix_tables/matrix_COG2.txt	Gene Expression Omnibus	GSE103123	http://identifiers.org/geo:GSE103123	DNA copy number data processing	Defining cutoffs to call aberrations	Table 3: Segmented copy number data	figshare	doi:10.6084/m9.figshare.c.4169864	https://doi.org/10.6084/m9.figshare.c.4169864	Clinical and genomic patient annotations	Table 1: Patient annotations	figshare	doi:10.6084/m9.figshare.c.4169864	https://doi.org/10.6084/m9.figshare.c.4169864
sample 275	DNA copy number data processing	Human Genome CGH 105k (aCGH)	Agilent	segmented copy number data for sample 275	GSE103123_processed_matrix_tables/matrix_COG2.txt	Gene Expression Omnibus	GSE103123	http://identifiers.org/geo:GSE103123	DNA copy number data processing	Defining cutoffs to call aberrations	Table 3: Segmented copy number data	figshare	doi:10.6084/m9.figshare.c.4169864	https://doi.org/10.6084/m9.figshare.c.4169864	Clinical and genomic patient annotations	Table 1: Patient annotations	figshare	doi:10.6084/m9.figshare.c.4169864	https://doi.org/10.6084/m9.figshare.c.4169864
sample 276	DNA copy number data processing	Human Genome CGH 105k (aCGH)	Agilent	segmented copy number data for sample 276	GSE103123_processed_matrix_tables/matrix_COG2.txt	Gene Expression Omnibus	GSE103123	http://identifiers.org/geo:GSE103123	DNA copy number data processing	Defining cutoffs to call aberrations	Table 3: Segmented copy number data	figshare	doi:10.6084/m9.figshare.c.4169864	https://doi.org/10.6084/m9.figshare.c.4169864	Clinical and genomic patient annotations	Table 1: Patient annotations	figshare	doi:10.6084/m9.figshare.c.4169864	https://doi.org/10.6084/m9.figshare.c.4169864
sample 277	DNA copy number data processing	Human Genome CGH 1M (aCGH)	Agilent	segmented copy number data for sample 277	GSE103123_processed_matrix_tables/matrix_COG2.txt	Gene Expression Omnibus	GSE103123	http://identifiers.org/geo:GSE103123	DNA copy number data processing	Defining cutoffs to call aberrations	Table 3: Segmented copy number data	figshare	doi:10.6084/m9.figshare.c.4169864	https://doi.org/10.6084/m9.figshare.c.4169864	Clinical and genomic patient annotations	Table 1: Patient annotations	figshare	doi:10.6084/m9.figshare.c.4169864	https://doi.org/10.6084/m9.figshare.c.4169864
sample 278	DNA copy number data processing	Human Genome CGH 1M (aCGH)	Agilent	segmented copy number data for sample 278	GSE103123_processed_matrix_tables/matrix_COG2.txt	Gene Expression Omnibus	GSE103123	http://identifiers.org/geo:GSE103123	DNA copy number data processing	Defining cutoffs to call aberrations	Table 3: Segmented copy number data	figshare	doi:10.6084/m9.figshare.c.4169864	https://doi.org/10.6084/m9.figshare.c.4169864	Clinical and genomic patient annotations	Table 1: Patient annotations	figshare	doi:10.6084/m9.figshare.c.4169864	https://doi.org/10.6084/m9.figshare.c.4169864
sample 279	DNA copy number data processing	Human Genome CGH 1M (aCGH)	Agilent	segmented copy number data for sample 279	GSE103123_processed_matrix_tables/matrix_COG2.txt	Gene Expression Omnibus	GSE103123	http://identifiers.org/geo:GSE103123	DNA copy number data processing	Defining cutoffs to call aberrations	Table 3: Segmented copy number data	figshare	doi:10.6084/m9.figshare.c.4169864	https://doi.org/10.6084/m9.figshare.c.4169864	Clinical and genomic patient annotations	Table 1: Patient annotations	figshare	doi:10.6084/m9.figshare.c.4169864	https://doi.org/10.6084/m9.figshare.c.4169864
sample 280	DNA copy number data processing	Human Genome CGH 1M (aCGH)	Agilent	segmented copy number data for sample 280	GSE103123_processed_matrix_tables/matrix_COG2.txt	Gene Expression Omnibus	GSE103123	http://identifiers.org/geo:GSE103123	DNA copy number data processing	Defining cutoffs to call aberrations	Table 3: Segmented copy number data	figshare	doi:10.6084/m9.figshare.c.4169864	https://doi.org/10.6084/m9.figshare.c.4169864	Clinical and genomic patient annotations	Table 1: Patient annotations	figshare	doi:10.6084/m9.figshare.c.4169864	https://doi.org/10.6084/m9.figshare.c.4169864
sample 281	DNA copy number data processing	Human Genome CGH 1M (aCGH)	Agilent	segmented copy number data for sample 281	GSE103123_processed_matrix_tables/matrix_COG3.txt	Gene Expression Omnibus	GSE103123	http://identifiers.org/geo:GSE103123	DNA copy number data processing	Defining cutoffs to call aberrations	Table 3: Segmented copy number data	figshare	doi:10.6084/m9.figshare.c.4169864	https://doi.org/10.6084/m9.figshare.c.4169864	Clinical and genomic patient annotations	Table 1: Patient annotations	figshare	doi:10.6084/m9.figshare.c.4169864	https://doi.org/10.6084/m9.figshare.c.4169864
sample 282	DNA copy number data processing	HumanHap550 Genotyping BeadChip v3 550k (SNP)	Illumina	segmented copy number data for sample 282	GSE103123_processed_matrix_tables/matrix_COG3.txt	Gene Expression Omnibus	GSE103123	http://identifiers.org/geo:GSE103123	DNA copy number data processing	Defining cutoffs to call aberrations	Table 3: Segmented copy number data	figshare	doi:10.6084/m9.figshare.c.4169864	https://doi.org/10.6084/m9.figshare.c.4169864	Clinical and genomic patient annotations	Table 1: Patient annotations	figshare	doi:10.6084/m9.figshare.c.4169864	https://doi.org/10.6084/m9.figshare.c.4169864
sample 283	DNA copy number data processing	HumanHap550 Genotyping BeadChip v3 550k (SNP)	Illumina	segmented copy number data for sample 283	GSE103123_processed_matrix_tables/matrix_COG3.txt	Gene Expression Omnibus	GSE103123	http://identifiers.org/geo:GSE103123	DNA copy number data processing	Defining cutoffs to call aberrations	Table 3: Segmented copy number data	figshare	doi:10.6084/m9.figshare.c.4169864	https://doi.org/10.6084/m9.figshare.c.4169864	Clinical and genomic patient annotations	Table 1: Patient annotations	figshare	doi:10.6084/m9.figshare.c.4169864	https://doi.org/10.6084/m9.figshare.c.4169864
sample 284	DNA copy number data processing	HumanHap550 Genotyping BeadChip v3 550k (SNP)	Illumina	segmented copy number data for sample 284	GSE103123_processed_matrix_tables/matrix_COG4.txt	Gene Expression Omnibus	GSE103123	http://identifiers.org/geo:GSE103123	DNA copy number data processing	Defining cutoffs to call aberrations	Table 3: Segmented copy number data	figshare	doi:10.6084/m9.figshare.c.4169864	https://doi.org/10.6084/m9.figshare.c.4169864	Clinical and genomic patient annotations	Table 1: Patient annotations	figshare	doi:10.6084/m9.figshare.c.4169864	https://doi.org/10.6084/m9.figshare.c.4169864
sample 285	DNA copy number data processing	HumanHap550 Genotyping BeadChip v3 550k (SNP)	Illumina	segmented copy number data for sample 285	GSE103123_processed_matrix_tables/matrix_COG4.txt	Gene Expression Omnibus	GSE103123	http://identifiers.org/geo:GSE103123	DNA copy number data processing	Defining cutoffs to call aberrations	Table 3: Segmented copy number data	figshare	doi:10.6084/m9.figshare.c.4169864	https://doi.org/10.6084/m9.figshare.c.4169864	Clinical and genomic patient annotations	Table 1: Patient annotations	figshare	doi:10.6084/m9.figshare.c.4169864	https://doi.org/10.6084/m9.figshare.c.4169864
sample 286	DNA copy number data processing	HumanHap550 Genotyping BeadChip v3 550k (SNP)	Illumina	segmented copy number data for sample 286	GSE103123_processed_matrix_tables/matrix_COG4.txt	Gene Expression Omnibus	GSE103123	http://identifiers.org/geo:GSE103123	DNA copy number data processing	Defining cutoffs to call aberrations	Table 3: Segmented copy number data	figshare	doi:10.6084/m9.figshare.c.4169864	https://doi.org/10.6084/m9.figshare.c.4169864	Clinical and genomic patient annotations	Table 1: Patient annotations	figshare	doi:10.6084/m9.figshare.c.4169864	https://doi.org/10.6084/m9.figshare.c.4169864
sample 287	DNA copy number data processing	HumanHap550 Genotyping BeadChip v3 550k (SNP)	Illumina	segmented copy number data for sample 287	GSE103123_processed_matrix_tables/matrix_COG4.txt	Gene Expression Omnibus	GSE103123	http://identifiers.org/geo:GSE103123	DNA copy number data processing	Defining cutoffs to call aberrations	Table 3: Segmented copy number data	figshare	doi:10.6084/m9.figshare.c.4169864	https://doi.org/10.6084/m9.figshare.c.4169864	Clinical and genomic patient annotations	Table 1: Patient annotations	figshare	doi:10.6084/m9.figshare.c.4169864	https://doi.org/10.6084/m9.figshare.c.4169864
sample 288	DNA copy number data processing	HumanHap550 Genotyping BeadChip v3 550k (SNP)	Illumina	segmented copy number data for sample 288	GSE103123_processed_matrix_tables/matrix_COG4.txt	Gene Expression Omnibus	GSE103123	http://identifiers.org/geo:GSE103123	DNA copy number data processing	Defining cutoffs to call aberrations	Table 3: Segmented copy number data	figshare	doi:10.6084/m9.figshare.c.4169864	https://doi.org/10.6084/m9.figshare.c.4169864	Clinical and genomic patient annotations	Table 1: Patient annotations	figshare	doi:10.6084/m9.figshare.c.4169864	https://doi.org/10.6084/m9.figshare.c.4169864
sample 289	DNA copy number data processing	HumanHap550 Genotyping BeadChip v3 550k (SNP)	Illumina	segmented copy number data for sample 289	GSE103123_processed_matrix_tables/matrix_COG4.txt	Gene Expression Omnibus	GSE103123	http://identifiers.org/geo:GSE103123	DNA copy number data processing	Defining cutoffs to call aberrations	Table 3: Segmented copy number data	figshare	doi:10.6084/m9.figshare.c.4169864	https://doi.org/10.6084/m9.figshare.c.4169864	Clinical and genomic patient annotations	Table 1: Patient annotations	figshare	doi:10.6084/m9.figshare.c.4169864	https://doi.org/10.6084/m9.figshare.c.4169864
sample 290	DNA copy number data processing	HumanHap550 Genotyping BeadChip v3 550k (SNP)	Illumina	segmented copy number data for sample 290	GSE103123_processed_matrix_tables/matrix_COG4.txt	Gene Expression Omnibus	GSE103123	http://identifiers.org/geo:GSE103123	DNA copy number data processing	Defining cutoffs to call aberrations	Table 3: Segmented copy number data	figshare	doi:10.6084/m9.figshare.c.4169864	https://doi.org/10.6084/m9.figshare.c.4169864	Clinical and genomic patient annotations	Table 1: Patient annotations	figshare	doi:10.6084/m9.figshare.c.4169864	https://doi.org/10.6084/m9.figshare.c.4169864
sample 291	DNA copy number data processing	HumanHap550 Genotyping BeadChip v3 550k (SNP)	Illumina	segmented copy number data for sample 291	GSE103123_processed_matrix_tables/matrix_COG4.txt	Gene Expression Omnibus	GSE103123	http://identifiers.org/geo:GSE103123	DNA copy number data processing	Defining cutoffs to call aberrations	Table 3: Segmented copy number data	figshare	doi:10.6084/m9.figshare.c.4169864	https://doi.org/10.6084/m9.figshare.c.4169864	Clinical and genomic patient annotations	Table 1: Patient annotations	figshare	doi:10.6084/m9.figshare.c.4169864	https://doi.org/10.6084/m9.figshare.c.4169864
sample 292	DNA copy number data processing	HumanHap550 Genotyping BeadChip v3 550k (SNP)	Illumina	segmented copy number data for sample 292	GSE103123_processed_matrix_tables/matrix_COG4.txt	Gene Expression Omnibus	GSE103123	http://identifiers.org/geo:GSE103123	DNA copy number data processing	Defining cutoffs to call aberrations	Table 3: Segmented copy number data	figshare	doi:10.6084/m9.figshare.c.4169864	https://doi.org/10.6084/m9.figshare.c.4169864	Clinical and genomic patient annotations	Table 1: Patient annotations	figshare	doi:10.6084/m9.figshare.c.4169864	https://doi.org/10.6084/m9.figshare.c.4169864
sample 293	DNA copy number data processing	HumanHap550 Genotyping BeadChip v3 550k (SNP)	Illumina	segmented copy number data for sample 293	GSE103123_processed_matrix_tables/matrix_COG4.txt	Gene Expression Omnibus	GSE103123	http://identifiers.org/geo:GSE103123	DNA copy number data processing	Defining cutoffs to call aberrations	Table 3: Segmented copy number data	figshare	doi:10.6084/m9.figshare.c.4169864	https://doi.org/10.6084/m9.figshare.c.4169864	Clinical and genomic patient annotations	Table 1: Patient annotations	figshare	doi:10.6084/m9.figshare.c.4169864	https://doi.org/10.6084/m9.figshare.c.4169864
sample 294	DNA copy number data processing	HumanHap550 Genotyping BeadChip v3 550k (SNP)	Illumina	segmented copy number data for sample 294	GSE103123_processed_matrix_tables/matrix_COG4.txt	Gene Expression Omnibus	GSE103123	http://identifiers.org/geo:GSE103123	DNA copy number data processing	Defining cutoffs to call aberrations	Table 3: Segmented copy number data	figshare	doi:10.6084/m9.figshare.c.4169864	https://doi.org/10.6084/m9.figshare.c.4169864	Clinical and genomic patient annotations	Table 1: Patient annotations	figshare	doi:10.6084/m9.figshare.c.4169864	https://doi.org/10.6084/m9.figshare.c.4169864
sample 295	DNA copy number data processing	HumanHap550 Genotyping BeadChip v3 550k (SNP)	Illumina	segmented copy number data for sample 295	GSE103123_processed_matrix_tables/matrix_COG4.txt	Gene Expression Omnibus	GSE103123	http://identifiers.org/geo:GSE103123	DNA copy number data processing	Defining cutoffs to call aberrations	Table 3: Segmented copy number data	figshare	doi:10.6084/m9.figshare.c.4169864	https://doi.org/10.6084/m9.figshare.c.4169864	Clinical and genomic patient annotations	Table 1: Patient annotations	figshare	doi:10.6084/m9.figshare.c.4169864	https://doi.org/10.6084/m9.figshare.c.4169864
sample 296	DNA copy number data processing	HumanHap550 Genotyping BeadChip v3 550k (SNP)	Illumina	segmented copy number data for sample 296	GSE103123_processed_matrix_tables/matrix_COG4.txt	Gene Expression Omnibus	GSE103123	http://identifiers.org/geo:GSE103123	DNA copy number data processing	Defining cutoffs to call aberrations	Table 3: Segmented copy number data	figshare	doi:10.6084/m9.figshare.c.4169864	https://doi.org/10.6084/m9.figshare.c.4169864	Clinical and genomic patient annotations	Table 1: Patient annotations	figshare	doi:10.6084/m9.figshare.c.4169864	https://doi.org/10.6084/m9.figshare.c.4169864
sample 297	DNA copy number data processing	HumanHap550 Genotyping BeadChip v3 550k (SNP)	Illumina	segmented copy number data for sample 297	GSE103123_processed_matrix_tables/matrix_COG4.txt	Gene Expression Omnibus	GSE103123	http://identifiers.org/geo:GSE103123	DNA copy number data processing	Defining cutoffs to call aberrations	Table 3: Segmented copy number data	figshare	doi:10.6084/m9.figshare.c.4169864	https://doi.org/10.6084/m9.figshare.c.4169864	Clinical and genomic patient annotations	Table 1: Patient annotations	figshare	doi:10.6084/m9.figshare.c.4169864	https://doi.org/10.6084/m9.figshare.c.4169864
sample 298	DNA copy number data processing	HumanHap550 Genotyping BeadChip v3 550k (SNP)	Illumina	segmented copy number data for sample 298	GSE103123_processed_matrix_tables/matrix_COG4.txt	Gene Expression Omnibus	GSE103123	http://identifiers.org/geo:GSE103123	DNA copy number data processing	Defining cutoffs to call aberrations	Table 3: Segmented copy number data	figshare	doi:10.6084/m9.figshare.c.4169864	https://doi.org/10.6084/m9.figshare.c.4169864	Clinical and genomic patient annotations	Table 1: Patient annotations	figshare	doi:10.6084/m9.figshare.c.4169864	https://doi.org/10.6084/m9.figshare.c.4169864
sample 299	DNA copy number data processing	Genotyping BeadChip 600k (SNP)	Illumina	segmented copy number data for sample 299	GSE103123_processed_matrix_tables/matrix_COG4.txt	Gene Expression Omnibus	GSE103123	http://identifiers.org/geo:GSE103123	DNA copy number data processing	Defining cutoffs to call aberrations	Table 3: Segmented copy number data	figshare	doi:10.6084/m9.figshare.c.4169864	https://doi.org/10.6084/m9.figshare.c.4169864	Clinical and genomic patient annotations	Table 1: Patient annotations	figshare	doi:10.6084/m9.figshare.c.4169864	https://doi.org/10.6084/m9.figshare.c.4169864
sample 300	DNA copy number data processing	HumanHap550 Genotyping BeadChip v3 550k (SNP)	Illumina	segmented copy number data for sample 300	GSE103123_processed_matrix_tables/matrix_COG4.txt	Gene Expression Omnibus	GSE103123	http://identifiers.org/geo:GSE103123	DNA copy number data processing	Defining cutoffs to call aberrations	Table 3: Segmented copy number data	figshare	doi:10.6084/m9.figshare.c.4169864	https://doi.org/10.6084/m9.figshare.c.4169864	Clinical and genomic patient annotations	Table 1: Patient annotations	figshare	doi:10.6084/m9.figshare.c.4169864	https://doi.org/10.6084/m9.figshare.c.4169864
sample 301	DNA copy number data processing	HumanHap550 Genotyping BeadChip v3 550k (SNP)	Illumina	segmented copy number data for sample 301	GSE103123_processed_matrix_tables/matrix_COG4.txt	Gene Expression Omnibus	GSE103123	http://identifiers.org/geo:GSE103123	DNA copy number data processing	Defining cutoffs to call aberrations	Table 3: Segmented copy number data	figshare	doi:10.6084/m9.figshare.c.4169864	https://doi.org/10.6084/m9.figshare.c.4169864	Clinical and genomic patient annotations	Table 1: Patient annotations	figshare	doi:10.6084/m9.figshare.c.4169864	https://doi.org/10.6084/m9.figshare.c.4169864
sample 302	DNA copy number data processing	HumanHap550 Genotyping BeadChip v3 550k (SNP)	Illumina	segmented copy number data for sample 302	GSE103123_processed_matrix_tables/matrix_COG4.txt	Gene Expression Omnibus	GSE103123	http://identifiers.org/geo:GSE103123	DNA copy number data processing	Defining cutoffs to call aberrations	Table 3: Segmented copy number data	figshare	doi:10.6084/m9.figshare.c.4169864	https://doi.org/10.6084/m9.figshare.c.4169864	Clinical and genomic patient annotations	Table 1: Patient annotations	figshare	doi:10.6084/m9.figshare.c.4169864	https://doi.org/10.6084/m9.figshare.c.4169864
sample 303	DNA copy number data processing	HumanHap550 Genotyping BeadChip v3 550k (SNP)	Illumina	segmented copy number data for sample 303	GSE103123_processed_matrix_tables/matrix_COG4.txt	Gene Expression Omnibus	GSE103123	http://identifiers.org/geo:GSE103123	DNA copy number data processing	Defining cutoffs to call aberrations	Table 3: Segmented copy number data	figshare	doi:10.6084/m9.figshare.c.4169864	https://doi.org/10.6084/m9.figshare.c.4169864	Clinical and genomic patient annotations	Table 1: Patient annotations	figshare	doi:10.6084/m9.figshare.c.4169864	https://doi.org/10.6084/m9.figshare.c.4169864
sample 304	DNA copy number data processing	HumanHap550 Genotyping BeadChip v3 550k (SNP)	Illumina	segmented copy number data for sample 304	GSE103123_processed_matrix_tables/matrix_COG4.txt	Gene Expression Omnibus	GSE103123	http://identifiers.org/geo:GSE103123	DNA copy number data processing	Defining cutoffs to call aberrations	Table 3: Segmented copy number data	figshare	doi:10.6084/m9.figshare.c.4169864	https://doi.org/10.6084/m9.figshare.c.4169864	Clinical and genomic patient annotations	Table 1: Patient annotations	figshare	doi:10.6084/m9.figshare.c.4169864	https://doi.org/10.6084/m9.figshare.c.4169864
sample 305	DNA copy number data processing	HumanHap550 Genotyping BeadChip v3 550k (SNP)	Illumina	segmented copy number data for sample 305	GSE103123_processed_matrix_tables/matrix_COG4.txt	Gene Expression Omnibus	GSE103123	http://identifiers.org/geo:GSE103123	DNA copy number data processing	Defining cutoffs to call aberrations	Table 3: Segmented copy number data	figshare	doi:10.6084/m9.figshare.c.4169864	https://doi.org/10.6084/m9.figshare.c.4169864	Clinical and genomic patient annotations	Table 1: Patient annotations	figshare	doi:10.6084/m9.figshare.c.4169864	https://doi.org/10.6084/m9.figshare.c.4169864
sample 306	DNA copy number data processing	HumanHap550 Genotyping BeadChip v3 550k (SNP)	Illumina	segmented copy number data for sample 306	GSE103123_processed_matrix_tables/matrix_COG4.txt	Gene Expression Omnibus	GSE103123	http://identifiers.org/geo:GSE103123	DNA copy number data processing	Defining cutoffs to call aberrations	Table 3: Segmented copy number data	figshare	doi:10.6084/m9.figshare.c.4169864	https://doi.org/10.6084/m9.figshare.c.4169864	Clinical and genomic patient annotations	Table 1: Patient annotations	figshare	doi:10.6084/m9.figshare.c.4169864	https://doi.org/10.6084/m9.figshare.c.4169864
sample 307	DNA copy number data processing	HumanHap550 Genotyping BeadChip v3 550k (SNP)	Illumina	segmented copy number data for sample 307	GSE103123_processed_matrix_tables/matrix_COG4.txt	Gene Expression Omnibus	GSE103123	http://identifiers.org/geo:GSE103123	DNA copy number data processing	Defining cutoffs to call aberrations	Table 3: Segmented copy number data	figshare	doi:10.6084/m9.figshare.c.4169864	https://doi.org/10.6084/m9.figshare.c.4169864	Clinical and genomic patient annotations	Table 1: Patient annotations	figshare	doi:10.6084/m9.figshare.c.4169864	https://doi.org/10.6084/m9.figshare.c.4169864
sample 308	DNA copy number data processing	Genotyping BeadChip 600k (SNP)	Illumina	segmented copy number data for sample 308	GSE103123_processed_matrix_tables/matrix_COG4.txt	Gene Expression Omnibus	GSE103123	http://identifiers.org/geo:GSE103123	DNA copy number data processing	Defining cutoffs to call aberrations	Table 3: Segmented copy number data	figshare	doi:10.6084/m9.figshare.c.4169864	https://doi.org/10.6084/m9.figshare.c.4169864	Clinical and genomic patient annotations	Table 1: Patient annotations	figshare	doi:10.6084/m9.figshare.c.4169864	https://doi.org/10.6084/m9.figshare.c.4169864
sample 309	DNA copy number data processing	Genotyping BeadChip 600k (SNP)	Illumina	segmented copy number data for sample 309	GSE103123_processed_matrix_tables/matrix_COG4.txt	Gene Expression Omnibus	GSE103123	http://identifiers.org/geo:GSE103123	DNA copy number data processing	Defining cutoffs to call aberrations	Table 3: Segmented copy number data	figshare	doi:10.6084/m9.figshare.c.4169864	https://doi.org/10.6084/m9.figshare.c.4169864	Clinical and genomic patient annotations	Table 1: Patient annotations	figshare	doi:10.6084/m9.figshare.c.4169864	https://doi.org/10.6084/m9.figshare.c.4169864
sample 310	DNA copy number data processing	Genotyping BeadChip 600k (SNP)	Illumina	segmented copy number data for sample 310	GSE103123_processed_matrix_tables/matrix_COG4.txt	Gene Expression Omnibus	GSE103123	http://identifiers.org/geo:GSE103123	DNA copy number data processing	Defining cutoffs to call aberrations	Table 3: Segmented copy number data	figshare	doi:10.6084/m9.figshare.c.4169864	https://doi.org/10.6084/m9.figshare.c.4169864	Clinical and genomic patient annotations	Table 1: Patient annotations	figshare	doi:10.6084/m9.figshare.c.4169864	https://doi.org/10.6084/m9.figshare.c.4169864
sample 311	DNA copy number data processing	Genotyping BeadChip 600k (SNP)	Illumina	segmented copy number data for sample 311	GSE103123_processed_matrix_tables/matrix_COG4.txt	Gene Expression Omnibus	GSE103123	http://identifiers.org/geo:GSE103123	DNA copy number data processing	Defining cutoffs to call aberrations	Table 3: Segmented copy number data	figshare	doi:10.6084/m9.figshare.c.4169864	https://doi.org/10.6084/m9.figshare.c.4169864	Clinical and genomic patient annotations	Table 1: Patient annotations	figshare	doi:10.6084/m9.figshare.c.4169864	https://doi.org/10.6084/m9.figshare.c.4169864
sample 312	DNA copy number data processing	Genotyping BeadChip 600k (SNP)	Illumina	segmented copy number data for sample 312	GSE103123_processed_matrix_tables/matrix_COG4.txt	Gene Expression Omnibus	GSE103123	http://identifiers.org/geo:GSE103123	DNA copy number data processing	Defining cutoffs to call aberrations	Table 3: Segmented copy number data	figshare	doi:10.6084/m9.figshare.c.4169864	https://doi.org/10.6084/m9.figshare.c.4169864	Clinical and genomic patient annotations	Table 1: Patient annotations	figshare	doi:10.6084/m9.figshare.c.4169864	https://doi.org/10.6084/m9.figshare.c.4169864
sample 313	DNA copy number data processing	Genotyping BeadChip 600k (SNP)	Illumina	segmented copy number data for sample 313	GSE103123_processed_matrix_tables/matrix_COG4.txt	Gene Expression Omnibus	GSE103123	http://identifiers.org/geo:GSE103123	DNA copy number data processing	Defining cutoffs to call aberrations	Table 3: Segmented copy number data	figshare	doi:10.6084/m9.figshare.c.4169864	https://doi.org/10.6084/m9.figshare.c.4169864	Clinical and genomic patient annotations	Table 1: Patient annotations	figshare	doi:10.6084/m9.figshare.c.4169864	https://doi.org/10.6084/m9.figshare.c.4169864
sample 314	DNA copy number data processing	Genotyping BeadChip 600k (SNP)	Illumina	segmented copy number data for sample 314	GSE103123_processed_matrix_tables/matrix_COG4.txt	Gene Expression Omnibus	GSE103123	http://identifiers.org/geo:GSE103123	DNA copy number data processing	Defining cutoffs to call aberrations	Table 3: Segmented copy number data	figshare	doi:10.6084/m9.figshare.c.4169864	https://doi.org/10.6084/m9.figshare.c.4169864	Clinical and genomic patient annotations	Table 1: Patient annotations	figshare	doi:10.6084/m9.figshare.c.4169864	https://doi.org/10.6084/m9.figshare.c.4169864
sample 315	DNA copy number data processing	Genotyping BeadChip 600k (SNP)	Illumina	segmented copy number data for sample 315	GSE103123_processed_matrix_tables/matrix_COG4.txt	Gene Expression Omnibus	GSE103123	http://identifiers.org/geo:GSE103123	DNA copy number data processing	Defining cutoffs to call aberrations	Table 3: Segmented copy number data	figshare	doi:10.6084/m9.figshare.c.4169864	https://doi.org/10.6084/m9.figshare.c.4169864	Clinical and genomic patient annotations	Table 1: Patient annotations	figshare	doi:10.6084/m9.figshare.c.4169864	https://doi.org/10.6084/m9.figshare.c.4169864
sample 316	DNA copy number data processing	Genotyping BeadChip 600k (SNP)	Illumina	segmented copy number data for sample 316	GSE103123_processed_matrix_tables/matrix_COG4.txt	Gene Expression Omnibus	GSE103123	http://identifiers.org/geo:GSE103123	DNA copy number data processing	Defining cutoffs to call aberrations	Table 3: Segmented copy number data	figshare	doi:10.6084/m9.figshare.c.4169864	https://doi.org/10.6084/m9.figshare.c.4169864	Clinical and genomic patient annotations	Table 1: Patient annotations	figshare	doi:10.6084/m9.figshare.c.4169864	https://doi.org/10.6084/m9.figshare.c.4169864
sample 317	DNA copy number data processing	Genotyping BeadChip 600k (SNP)	Illumina	segmented copy number data for sample 317	GSE103123_processed_matrix_tables/matrix_COG4.txt	Gene Expression Omnibus	GSE103123	http://identifiers.org/geo:GSE103123	DNA copy number data processing	Defining cutoffs to call aberrations	Table 3: Segmented copy number data	figshare	doi:10.6084/m9.figshare.c.4169864	https://doi.org/10.6084/m9.figshare.c.4169864	Clinical and genomic patient annotations	Table 1: Patient annotations	figshare	doi:10.6084/m9.figshare.c.4169864	https://doi.org/10.6084/m9.figshare.c.4169864
sample 318	DNA copy number data processing	Genotyping BeadChip 600k (SNP)	Illumina	segmented copy number data for sample 318	GSE103123_processed_matrix_tables/matrix_COG4.txt	Gene Expression Omnibus	GSE103123	http://identifiers.org/geo:GSE103123	DNA copy number data processing	Defining cutoffs to call aberrations	Table 3: Segmented copy number data	figshare	doi:10.6084/m9.figshare.c.4169864	https://doi.org/10.6084/m9.figshare.c.4169864	Clinical and genomic patient annotations	Table 1: Patient annotations	figshare	doi:10.6084/m9.figshare.c.4169864	https://doi.org/10.6084/m9.figshare.c.4169864
sample 319	DNA copy number data processing	Genotyping BeadChip 600k (SNP)	Illumina	segmented copy number data for sample 319	GSE103123_processed_matrix_tables/matrix_COG4.txt	Gene Expression Omnibus	GSE103123	http://identifiers.org/geo:GSE103123	DNA copy number data processing	Defining cutoffs to call aberrations	Table 3: Segmented copy number data	figshare	doi:10.6084/m9.figshare.c.4169864	https://doi.org/10.6084/m9.figshare.c.4169864	Clinical and genomic patient annotations	Table 1: Patient annotations	figshare	doi:10.6084/m9.figshare.c.4169864	https://doi.org/10.6084/m9.figshare.c.4169864
sample 320	DNA copy number data processing	Genotyping BeadChip 600k (SNP)	Illumina	segmented copy number data for sample 320	GSE103123_processed_matrix_tables/matrix_COG4.txt	Gene Expression Omnibus	GSE103123	http://identifiers.org/geo:GSE103123	DNA copy number data processing	Defining cutoffs to call aberrations	Table 3: Segmented copy number data	figshare	doi:10.6084/m9.figshare.c.4169864	https://doi.org/10.6084/m9.figshare.c.4169864	Clinical and genomic patient annotations	Table 1: Patient annotations	figshare	doi:10.6084/m9.figshare.c.4169864	https://doi.org/10.6084/m9.figshare.c.4169864
sample 321	DNA copy number data processing	Genotyping BeadChip 600k (SNP)	Illumina	segmented copy number data for sample 321	GSE103123_processed_matrix_tables/matrix_COG4.txt	Gene Expression Omnibus	GSE103123	http://identifiers.org/geo:GSE103123	DNA copy number data processing	Defining cutoffs to call aberrations	Table 3: Segmented copy number data	figshare	doi:10.6084/m9.figshare.c.4169864	https://doi.org/10.6084/m9.figshare.c.4169864	Clinical and genomic patient annotations	Table 1: Patient annotations	figshare	doi:10.6084/m9.figshare.c.4169864	https://doi.org/10.6084/m9.figshare.c.4169864
sample 322	DNA copy number data processing	Genotyping BeadChip 600k (SNP)	Illumina	segmented copy number data for sample 322	GSE103123_processed_matrix_tables/matrix_COG4.txt	Gene Expression Omnibus	GSE103123	http://identifiers.org/geo:GSE103123	DNA copy number data processing	Defining cutoffs to call aberrations	Table 3: Segmented copy number data	figshare	doi:10.6084/m9.figshare.c.4169864	https://doi.org/10.6084/m9.figshare.c.4169864	Clinical and genomic patient annotations	Table 1: Patient annotations	figshare	doi:10.6084/m9.figshare.c.4169864	https://doi.org/10.6084/m9.figshare.c.4169864
sample 323	DNA copy number data processing	Genotyping BeadChip 600k (SNP)	Illumina	segmented copy number data for sample 323	GSE103123_processed_matrix_tables/matrix_COG4.txt	Gene Expression Omnibus	GSE103123	http://identifiers.org/geo:GSE103123	DNA copy number data processing	Defining cutoffs to call aberrations	Table 3: Segmented copy number data	figshare	doi:10.6084/m9.figshare.c.4169864	https://doi.org/10.6084/m9.figshare.c.4169864	Clinical and genomic patient annotations	Table 1: Patient annotations	figshare	doi:10.6084/m9.figshare.c.4169864	https://doi.org/10.6084/m9.figshare.c.4169864
sample 324	DNA copy number data processing	Genotyping BeadChip 600k (SNP)	Illumina	segmented copy number data for sample 324	GSE103123_processed_matrix_tables/matrix_COG4.txt	Gene Expression Omnibus	GSE103123	http://identifiers.org/geo:GSE103123	DNA copy number data processing	Defining cutoffs to call aberrations	Table 3: Segmented copy number data	figshare	doi:10.6084/m9.figshare.c.4169864	https://doi.org/10.6084/m9.figshare.c.4169864	Clinical and genomic patient annotations	Table 1: Patient annotations	figshare	doi:10.6084/m9.figshare.c.4169864	https://doi.org/10.6084/m9.figshare.c.4169864
sample 325	DNA copy number data processing	Genotyping BeadChip 600k (SNP)	Illumina	segmented copy number data for sample 325	GSE103123_processed_matrix_tables/matrix_COG4.txt	Gene Expression Omnibus	GSE103123	http://identifiers.org/geo:GSE103123	DNA copy number data processing	Defining cutoffs to call aberrations	Table 3: Segmented copy number data	figshare	doi:10.6084/m9.figshare.c.4169864	https://doi.org/10.6084/m9.figshare.c.4169864	Clinical and genomic patient annotations	Table 1: Patient annotations	figshare	doi:10.6084/m9.figshare.c.4169864	https://doi.org/10.6084/m9.figshare.c.4169864
sample 326	DNA copy number data processing	HumanHap550 Genotyping BeadChip v1 550k (SNP)	Illumina	segmented copy number data for sample 326	GSE103123_processed_matrix_tables/matrix_COG4.txt	Gene Expression Omnibus	GSE103123	http://identifiers.org/geo:GSE103123	DNA copy number data processing	Defining cutoffs to call aberrations	Table 3: Segmented copy number data	figshare	doi:10.6084/m9.figshare.c.4169864	https://doi.org/10.6084/m9.figshare.c.4169864	Clinical and genomic patient annotations	Table 1: Patient annotations	figshare	doi:10.6084/m9.figshare.c.4169864	https://doi.org/10.6084/m9.figshare.c.4169864
sample 327	DNA copy number data processing	HumanHap550 Genotyping BeadChip v3 550k (SNP)	Illumina	segmented copy number data for sample 327	GSE103123_processed_matrix_tables/matrix_COG4.txt	Gene Expression Omnibus	GSE103123	http://identifiers.org/geo:GSE103123	DNA copy number data processing	Defining cutoffs to call aberrations	Table 3: Segmented copy number data	figshare	doi:10.6084/m9.figshare.c.4169864	https://doi.org/10.6084/m9.figshare.c.4169864	Clinical and genomic patient annotations	Table 1: Patient annotations	figshare	doi:10.6084/m9.figshare.c.4169864	https://doi.org/10.6084/m9.figshare.c.4169864
sample 328	DNA copy number data processing	HumanHap550 Genotyping BeadChip v1 550k (SNP)	Illumina	segmented copy number data for sample 328	GSE103123_processed_matrix_tables/matrix_COG4.txt	Gene Expression Omnibus	GSE103123	http://identifiers.org/geo:GSE103123	DNA copy number data processing	Defining cutoffs to call aberrations	Table 3: Segmented copy number data	figshare	doi:10.6084/m9.figshare.c.4169864	https://doi.org/10.6084/m9.figshare.c.4169864	Clinical and genomic patient annotations	Table 1: Patient annotations	figshare	doi:10.6084/m9.figshare.c.4169864	https://doi.org/10.6084/m9.figshare.c.4169864
sample 329	DNA copy number data processing	HumanHap550 Genotyping BeadChip v1 550k (SNP)	Illumina	segmented copy number data for sample 329	GSE103123_processed_matrix_tables/matrix_COG4.txt	Gene Expression Omnibus	GSE103123	http://identifiers.org/geo:GSE103123	DNA copy number data processing	Defining cutoffs to call aberrations	Table 3: Segmented copy number data	figshare	doi:10.6084/m9.figshare.c.4169864	https://doi.org/10.6084/m9.figshare.c.4169864	Clinical and genomic patient annotations	Table 1: Patient annotations	figshare	doi:10.6084/m9.figshare.c.4169864	https://doi.org/10.6084/m9.figshare.c.4169864
sample 330	DNA copy number data processing	HumanHap550 Genotyping BeadChip v1 550k (SNP)	Illumina	segmented copy number data for sample 330	GSE103123_processed_matrix_tables/matrix_COG4.txt	Gene Expression Omnibus	GSE103123	http://identifiers.org/geo:GSE103123	DNA copy number data processing	Defining cutoffs to call aberrations	Table 3: Segmented copy number data	figshare	doi:10.6084/m9.figshare.c.4169864	https://doi.org/10.6084/m9.figshare.c.4169864	Clinical and genomic patient annotations	Table 1: Patient annotations	figshare	doi:10.6084/m9.figshare.c.4169864	https://doi.org/10.6084/m9.figshare.c.4169864
sample 331	DNA copy number data processing	HumanHap550 Genotyping BeadChip v3 550k (SNP)	Illumina	segmented copy number data for sample 331	GSE103123_processed_matrix_tables/matrix_COG4.txt	Gene Expression Omnibus	GSE103123	http://identifiers.org/geo:GSE103123	DNA copy number data processing	Defining cutoffs to call aberrations	Table 3: Segmented copy number data	figshare	doi:10.6084/m9.figshare.c.4169864	https://doi.org/10.6084/m9.figshare.c.4169864	Clinical and genomic patient annotations	Table 1: Patient annotations	figshare	doi:10.6084/m9.figshare.c.4169864	https://doi.org/10.6084/m9.figshare.c.4169864
sample 332	DNA copy number data processing	HumanHap550 Genotyping BeadChip v1 550k (SNP)	Illumina	segmented copy number data for sample 332	GSE103123_processed_matrix_tables/matrix_COG4.txt	Gene Expression Omnibus	GSE103123	http://identifiers.org/geo:GSE103123	DNA copy number data processing	Defining cutoffs to call aberrations	Table 3: Segmented copy number data	figshare	doi:10.6084/m9.figshare.c.4169864	https://doi.org/10.6084/m9.figshare.c.4169864	Clinical and genomic patient annotations	Table 1: Patient annotations	figshare	doi:10.6084/m9.figshare.c.4169864	https://doi.org/10.6084/m9.figshare.c.4169864
sample 333	DNA copy number data processing	HumanHap550 Genotyping BeadChip v1 550k (SNP)	Illumina	segmented copy number data for sample 333	GSE103123_processed_matrix_tables/matrix_COG5.txt	Gene Expression Omnibus	GSE103123	http://identifiers.org/geo:GSE103123	DNA copy number data processing	Defining cutoffs to call aberrations	Table 3: Segmented copy number data	figshare	doi:10.6084/m9.figshare.c.4169864	https://doi.org/10.6084/m9.figshare.c.4169864	Clinical and genomic patient annotations	Table 1: Patient annotations	figshare	doi:10.6084/m9.figshare.c.4169864	https://doi.org/10.6084/m9.figshare.c.4169864
sample 334	DNA copy number data processing	HumanHap550 Genotyping BeadChip v1 550k (SNP)	Illumina	segmented copy number data for sample 334	GSE103123_processed_matrix_tables/matrix_COG5.txt	Gene Expression Omnibus	GSE103123	http://identifiers.org/geo:GSE103123	DNA copy number data processing	Defining cutoffs to call aberrations	Table 3: Segmented copy number data	figshare	doi:10.6084/m9.figshare.c.4169864	https://doi.org/10.6084/m9.figshare.c.4169864	Clinical and genomic patient annotations	Table 1: Patient annotations	figshare	doi:10.6084/m9.figshare.c.4169864	https://doi.org/10.6084/m9.figshare.c.4169864
sample 335	DNA copy number data processing	HumanHap550 Genotyping BeadChip v1 550k (SNP)	Illumina	segmented copy number data for sample 335	GSE103123_processed_matrix_tables/matrix_COG5.txt	Gene Expression Omnibus	GSE103123	http://identifiers.org/geo:GSE103123	DNA copy number data processing	Defining cutoffs to call aberrations	Table 3: Segmented copy number data	figshare	doi:10.6084/m9.figshare.c.4169864	https://doi.org/10.6084/m9.figshare.c.4169864	Clinical and genomic patient annotations	Table 1: Patient annotations	figshare	doi:10.6084/m9.figshare.c.4169864	https://doi.org/10.6084/m9.figshare.c.4169864
sample 336	DNA copy number data processing	HumanHap550 Genotyping BeadChip v1 550k (SNP)	Illumina	segmented copy number data for sample 336	GSE103123_processed_matrix_tables/matrix_COG5.txt	Gene Expression Omnibus	GSE103123	http://identifiers.org/geo:GSE103123	DNA copy number data processing	Defining cutoffs to call aberrations	Table 3: Segmented copy number data	figshare	doi:10.6084/m9.figshare.c.4169864	https://doi.org/10.6084/m9.figshare.c.4169864	Clinical and genomic patient annotations	Table 1: Patient annotations	figshare	doi:10.6084/m9.figshare.c.4169864	https://doi.org/10.6084/m9.figshare.c.4169864
sample 337	DNA copy number data processing	HumanHap550 Genotyping BeadChip v1 550k (SNP)	Illumina	segmented copy number data for sample 337	GSE103123_processed_matrix_tables/matrix_COG5.txt	Gene Expression Omnibus	GSE103123	http://identifiers.org/geo:GSE103123	DNA copy number data processing	Defining cutoffs to call aberrations	Table 3: Segmented copy number data	figshare	doi:10.6084/m9.figshare.c.4169864	https://doi.org/10.6084/m9.figshare.c.4169864	Clinical and genomic patient annotations	Table 1: Patient annotations	figshare	doi:10.6084/m9.figshare.c.4169864	https://doi.org/10.6084/m9.figshare.c.4169864
sample 338	DNA copy number data processing	HumanHap550 Genotyping BeadChip v1 550k (SNP)	Illumina	segmented copy number data for sample 338	GSE103123_processed_matrix_tables/matrix_COG5.txt	Gene Expression Omnibus	GSE103123	http://identifiers.org/geo:GSE103123	DNA copy number data processing	Defining cutoffs to call aberrations	Table 3: Segmented copy number data	figshare	doi:10.6084/m9.figshare.c.4169864	https://doi.org/10.6084/m9.figshare.c.4169864	Clinical and genomic patient annotations	Table 1: Patient annotations	figshare	doi:10.6084/m9.figshare.c.4169864	https://doi.org/10.6084/m9.figshare.c.4169864
sample 339	DNA copy number data processing	HumanHap550 Genotyping BeadChip v1 550k (SNP)	Illumina	segmented copy number data for sample 339	GSE103123_processed_matrix_tables/matrix_COG5.txt	Gene Expression Omnibus	GSE103123	http://identifiers.org/geo:GSE103123	DNA copy number data processing	Defining cutoffs to call aberrations	Table 3: Segmented copy number data	figshare	doi:10.6084/m9.figshare.c.4169864	https://doi.org/10.6084/m9.figshare.c.4169864	Clinical and genomic patient annotations	Table 1: Patient annotations	figshare	doi:10.6084/m9.figshare.c.4169864	https://doi.org/10.6084/m9.figshare.c.4169864
sample 340	DNA copy number data processing	HumanHap550 Genotyping BeadChip v1 550k (SNP)	Illumina	segmented copy number data for sample 340	GSE103123_processed_matrix_tables/matrix_COG5.txt	Gene Expression Omnibus	GSE103123	http://identifiers.org/geo:GSE103123	DNA copy number data processing	Defining cutoffs to call aberrations	Table 3: Segmented copy number data	figshare	doi:10.6084/m9.figshare.c.4169864	https://doi.org/10.6084/m9.figshare.c.4169864	Clinical and genomic patient annotations	Table 1: Patient annotations	figshare	doi:10.6084/m9.figshare.c.4169864	https://doi.org/10.6084/m9.figshare.c.4169864
sample 341	DNA copy number data processing	HumanHap550 Genotyping BeadChip v1 550k (SNP)	Illumina	segmented copy number data for sample 341	GSE103123_processed_matrix_tables/matrix_COG5.txt	Gene Expression Omnibus	GSE103123	http://identifiers.org/geo:GSE103123	DNA copy number data processing	Defining cutoffs to call aberrations	Table 3: Segmented copy number data	figshare	doi:10.6084/m9.figshare.c.4169864	https://doi.org/10.6084/m9.figshare.c.4169864	Clinical and genomic patient annotations	Table 1: Patient annotations	figshare	doi:10.6084/m9.figshare.c.4169864	https://doi.org/10.6084/m9.figshare.c.4169864
sample 342	DNA copy number data processing	HumanHap550 Genotyping BeadChip v1 550k (SNP)	Illumina	segmented copy number data for sample 342	GSE103123_processed_matrix_tables/matrix_COG5.txt	Gene Expression Omnibus	GSE103123	http://identifiers.org/geo:GSE103123	DNA copy number data processing	Defining cutoffs to call aberrations	Table 3: Segmented copy number data	figshare	doi:10.6084/m9.figshare.c.4169864	https://doi.org/10.6084/m9.figshare.c.4169864	Clinical and genomic patient annotations	Table 1: Patient annotations	figshare	doi:10.6084/m9.figshare.c.4169864	https://doi.org/10.6084/m9.figshare.c.4169864
sample 343	DNA copy number data processing	HumanHap550 Genotyping BeadChip v1 550k (SNP)	Illumina	segmented copy number data for sample 343	GSE103123_processed_matrix_tables/matrix_COG5.txt	Gene Expression Omnibus	GSE103123	http://identifiers.org/geo:GSE103123	DNA copy number data processing	Defining cutoffs to call aberrations	Table 3: Segmented copy number data	figshare	doi:10.6084/m9.figshare.c.4169864	https://doi.org/10.6084/m9.figshare.c.4169864	Clinical and genomic patient annotations	Table 1: Patient annotations	figshare	doi:10.6084/m9.figshare.c.4169864	https://doi.org/10.6084/m9.figshare.c.4169864
sample 344	DNA copy number data processing	HumanHap550 Genotyping BeadChip v3 550k (SNP)	Illumina	segmented copy number data for sample 344	GSE103123_processed_matrix_tables/matrix_COG5.txt	Gene Expression Omnibus	GSE103123	http://identifiers.org/geo:GSE103123	DNA copy number data processing	Defining cutoffs to call aberrations	Table 3: Segmented copy number data	figshare	doi:10.6084/m9.figshare.c.4169864	https://doi.org/10.6084/m9.figshare.c.4169864	Clinical and genomic patient annotations	Table 1: Patient annotations	figshare	doi:10.6084/m9.figshare.c.4169864	https://doi.org/10.6084/m9.figshare.c.4169864
sample 345	DNA copy number data processing	Genotyping BeadChip 600k (SNP)	Illumina	segmented copy number data for sample 345	GSE103123_processed_matrix_tables/matrix_COG5.txt	Gene Expression Omnibus	GSE103123	http://identifiers.org/geo:GSE103123	DNA copy number data processing	Defining cutoffs to call aberrations	Table 3: Segmented copy number data	figshare	doi:10.6084/m9.figshare.c.4169864	https://doi.org/10.6084/m9.figshare.c.4169864	Clinical and genomic patient annotations	Table 1: Patient annotations	figshare	doi:10.6084/m9.figshare.c.4169864	https://doi.org/10.6084/m9.figshare.c.4169864
sample 346	DNA copy number data processing	HumanHap550 Genotyping BeadChip v1 550k (SNP)	Illumina	segmented copy number data for sample 346	GSE103123_processed_matrix_tables/matrix_COG5.txt	Gene Expression Omnibus	GSE103123	http://identifiers.org/geo:GSE103123	DNA copy number data processing	Defining cutoffs to call aberrations	Table 3: Segmented copy number data	figshare	doi:10.6084/m9.figshare.c.4169864	https://doi.org/10.6084/m9.figshare.c.4169864	Clinical and genomic patient annotations	Table 1: Patient annotations	figshare	doi:10.6084/m9.figshare.c.4169864	https://doi.org/10.6084/m9.figshare.c.4169864
sample 347	DNA copy number data processing	HumanHap550 Genotyping BeadChip v1 550k (SNP)	Illumina	segmented copy number data for sample 347	GSE103123_processed_matrix_tables/matrix_COG5.txt	Gene Expression Omnibus	GSE103123	http://identifiers.org/geo:GSE103123	DNA copy number data processing	Defining cutoffs to call aberrations	Table 3: Segmented copy number data	figshare	doi:10.6084/m9.figshare.c.4169864	https://doi.org/10.6084/m9.figshare.c.4169864	Clinical and genomic patient annotations	Table 1: Patient annotations	figshare	doi:10.6084/m9.figshare.c.4169864	https://doi.org/10.6084/m9.figshare.c.4169864
sample 348	DNA copy number data processing	HumanHap550 Genotyping BeadChip v1 550k (SNP)	Illumina	segmented copy number data for sample 348	GSE103123_processed_matrix_tables/matrix_COG5.txt	Gene Expression Omnibus	GSE103123	http://identifiers.org/geo:GSE103123	DNA copy number data processing	Defining cutoffs to call aberrations	Table 3: Segmented copy number data	figshare	doi:10.6084/m9.figshare.c.4169864	https://doi.org/10.6084/m9.figshare.c.4169864	Clinical and genomic patient annotations	Table 1: Patient annotations	figshare	doi:10.6084/m9.figshare.c.4169864	https://doi.org/10.6084/m9.figshare.c.4169864
sample 349	DNA copy number data processing	HumanHap550 Genotyping BeadChip v3 550k (SNP)	Illumina	segmented copy number data for sample 349	GSE103123_processed_matrix_tables/matrix_COG5.txt	Gene Expression Omnibus	GSE103123	http://identifiers.org/geo:GSE103123	DNA copy number data processing	Defining cutoffs to call aberrations	Table 3: Segmented copy number data	figshare	doi:10.6084/m9.figshare.c.4169864	https://doi.org/10.6084/m9.figshare.c.4169864	Clinical and genomic patient annotations	Table 1: Patient annotations	figshare	doi:10.6084/m9.figshare.c.4169864	https://doi.org/10.6084/m9.figshare.c.4169864
sample 350	DNA copy number data processing	HumanHap550 Genotyping BeadChip v1 550k (SNP)	Illumina	segmented copy number data for sample 350	GSE103123_processed_matrix_tables/matrix_COG5.txt	Gene Expression Omnibus	GSE103123	http://identifiers.org/geo:GSE103123	DNA copy number data processing	Defining cutoffs to call aberrations	Table 3: Segmented copy number data	figshare	doi:10.6084/m9.figshare.c.4169864	https://doi.org/10.6084/m9.figshare.c.4169864	Clinical and genomic patient annotations	Table 1: Patient annotations	figshare	doi:10.6084/m9.figshare.c.4169864	https://doi.org/10.6084/m9.figshare.c.4169864
sample 351	DNA copy number data processing	HumanHap550 Genotyping BeadChip v1 550k (SNP)	Illumina	segmented copy number data for sample 351	GSE103123_processed_matrix_tables/matrix_COG5.txt	Gene Expression Omnibus	GSE103123	http://identifiers.org/geo:GSE103123	DNA copy number data processing	Defining cutoffs to call aberrations	Table 3: Segmented copy number data	figshare	doi:10.6084/m9.figshare.c.4169864	https://doi.org/10.6084/m9.figshare.c.4169864	Clinical and genomic patient annotations	Table 1: Patient annotations	figshare	doi:10.6084/m9.figshare.c.4169864	https://doi.org/10.6084/m9.figshare.c.4169864
sample 352	DNA copy number data processing	Genotyping BeadChip 600k (SNP)	Illumina	segmented copy number data for sample 352	GSE103123_processed_matrix_tables/matrix_COG5.txt	Gene Expression Omnibus	GSE103123	http://identifiers.org/geo:GSE103123	DNA copy number data processing	Defining cutoffs to call aberrations	Table 3: Segmented copy number data	figshare	doi:10.6084/m9.figshare.c.4169864	https://doi.org/10.6084/m9.figshare.c.4169864	Clinical and genomic patient annotations	Table 1: Patient annotations	figshare	doi:10.6084/m9.figshare.c.4169864	https://doi.org/10.6084/m9.figshare.c.4169864
sample 353	DNA copy number data processing	Human610-Quad v1.0 BeadChip 610k (SNP)	Illumina	segmented copy number data for sample 353	GSE103123_processed_matrix_tables/matrix_COG5.txt	Gene Expression Omnibus	GSE103123	http://identifiers.org/geo:GSE103123	DNA copy number data processing	Defining cutoffs to call aberrations	Table 3: Segmented copy number data	figshare	doi:10.6084/m9.figshare.c.4169864	https://doi.org/10.6084/m9.figshare.c.4169864	Clinical and genomic patient annotations	Table 1: Patient annotations	figshare	doi:10.6084/m9.figshare.c.4169864	https://doi.org/10.6084/m9.figshare.c.4169864
sample 354	DNA copy number data processing	HumanHap550 Genotyping BeadChip v1 550k (SNP)	Illumina	segmented copy number data for sample 354	GSE103123_processed_matrix_tables/matrix_COG5.txt	Gene Expression Omnibus	GSE103123	http://identifiers.org/geo:GSE103123	DNA copy number data processing	Defining cutoffs to call aberrations	Table 3: Segmented copy number data	figshare	doi:10.6084/m9.figshare.c.4169864	https://doi.org/10.6084/m9.figshare.c.4169864	Clinical and genomic patient annotations	Table 1: Patient annotations	figshare	doi:10.6084/m9.figshare.c.4169864	https://doi.org/10.6084/m9.figshare.c.4169864
sample 355	DNA copy number data processing	HumanHap550 Genotyping BeadChip v1 550k (SNP)	Illumina	segmented copy number data for sample 355	GSE103123_processed_matrix_tables/matrix_COG5.txt	Gene Expression Omnibus	GSE103123	http://identifiers.org/geo:GSE103123	DNA copy number data processing	Defining cutoffs to call aberrations	Table 3: Segmented copy number data	figshare	doi:10.6084/m9.figshare.c.4169864	https://doi.org/10.6084/m9.figshare.c.4169864	Clinical and genomic patient annotations	Table 1: Patient annotations	figshare	doi:10.6084/m9.figshare.c.4169864	https://doi.org/10.6084/m9.figshare.c.4169864
sample 356	DNA copy number data processing	HumanHap550 Genotyping BeadChip v1 550k (SNP)	Illumina	segmented copy number data for sample 356	GSE103123_processed_matrix_tables/matrix_COG5.txt	Gene Expression Omnibus	GSE103123	http://identifiers.org/geo:GSE103123	DNA copy number data processing	Defining cutoffs to call aberrations	Table 3: Segmented copy number data	figshare	doi:10.6084/m9.figshare.c.4169864	https://doi.org/10.6084/m9.figshare.c.4169864	Clinical and genomic patient annotations	Table 1: Patient annotations	figshare	doi:10.6084/m9.figshare.c.4169864	https://doi.org/10.6084/m9.figshare.c.4169864
sample 357	DNA copy number data processing	HumanHap550 Genotyping BeadChip v1 550k (SNP)	Illumina	segmented copy number data for sample 357	GSE103123_processed_matrix_tables/matrix_COG5.txt	Gene Expression Omnibus	GSE103123	http://identifiers.org/geo:GSE103123	DNA copy number data processing	Defining cutoffs to call aberrations	Table 3: Segmented copy number data	figshare	doi:10.6084/m9.figshare.c.4169864	https://doi.org/10.6084/m9.figshare.c.4169864	Clinical and genomic patient annotations	Table 1: Patient annotations	figshare	doi:10.6084/m9.figshare.c.4169864	https://doi.org/10.6084/m9.figshare.c.4169864
sample 358	DNA copy number data processing	HumanHap550 Genotyping BeadChip v1 550k (SNP)	Illumina	segmented copy number data for sample 358	GSE103123_processed_matrix_tables/matrix_COG5.txt	Gene Expression Omnibus	GSE103123	http://identifiers.org/geo:GSE103123	DNA copy number data processing	Defining cutoffs to call aberrations	Table 3: Segmented copy number data	figshare	doi:10.6084/m9.figshare.c.4169864	https://doi.org/10.6084/m9.figshare.c.4169864	Clinical and genomic patient annotations	Table 1: Patient annotations	figshare	doi:10.6084/m9.figshare.c.4169864	https://doi.org/10.6084/m9.figshare.c.4169864
sample 359	DNA copy number data processing	HumanHap550 Genotyping BeadChip v3 550k (SNP)	Illumina	segmented copy number data for sample 359	GSE103123_processed_matrix_tables/matrix_COG5.txt	Gene Expression Omnibus	GSE103123	http://identifiers.org/geo:GSE103123	DNA copy number data processing	Defining cutoffs to call aberrations	Table 3: Segmented copy number data	figshare	doi:10.6084/m9.figshare.c.4169864	https://doi.org/10.6084/m9.figshare.c.4169864	Clinical and genomic patient annotations	Table 1: Patient annotations	figshare	doi:10.6084/m9.figshare.c.4169864	https://doi.org/10.6084/m9.figshare.c.4169864
sample 360	DNA copy number data processing	HumanHap550 Genotyping BeadChip v1 550k (SNP)	Illumina	segmented copy number data for sample 360	GSE103123_processed_matrix_tables/matrix_COG5.txt	Gene Expression Omnibus	GSE103123	http://identifiers.org/geo:GSE103123	DNA copy number data processing	Defining cutoffs to call aberrations	Table 3: Segmented copy number data	figshare	doi:10.6084/m9.figshare.c.4169864	https://doi.org/10.6084/m9.figshare.c.4169864	Clinical and genomic patient annotations	Table 1: Patient annotations	figshare	doi:10.6084/m9.figshare.c.4169864	https://doi.org/10.6084/m9.figshare.c.4169864
sample 361	DNA copy number data processing	HumanHap550 Genotyping BeadChip v1 550k (SNP)	Illumina	segmented copy number data for sample 361	GSE103123_processed_matrix_tables/matrix_COG5.txt	Gene Expression Omnibus	GSE103123	http://identifiers.org/geo:GSE103123	DNA copy number data processing	Defining cutoffs to call aberrations	Table 3: Segmented copy number data	figshare	doi:10.6084/m9.figshare.c.4169864	https://doi.org/10.6084/m9.figshare.c.4169864	Clinical and genomic patient annotations	Table 1: Patient annotations	figshare	doi:10.6084/m9.figshare.c.4169864	https://doi.org/10.6084/m9.figshare.c.4169864
sample 362	DNA copy number data processing	HumanHap550 Genotyping BeadChip v1 550k (SNP)	Illumina	segmented copy number data for sample 362	GSE103123_processed_matrix_tables/matrix_COG5.txt	Gene Expression Omnibus	GSE103123	http://identifiers.org/geo:GSE103123	DNA copy number data processing	Defining cutoffs to call aberrations	Table 3: Segmented copy number data	figshare	doi:10.6084/m9.figshare.c.4169864	https://doi.org/10.6084/m9.figshare.c.4169864	Clinical and genomic patient annotations	Table 1: Patient annotations	figshare	doi:10.6084/m9.figshare.c.4169864	https://doi.org/10.6084/m9.figshare.c.4169864
sample 363	DNA copy number data processing	Genotyping BeadChip 600k (SNP)	Illumina	segmented copy number data for sample 363	GSE103123_processed_matrix_tables/matrix_COG5.txt	Gene Expression Omnibus	GSE103123	http://identifiers.org/geo:GSE103123	DNA copy number data processing	Defining cutoffs to call aberrations	Table 3: Segmented copy number data	figshare	doi:10.6084/m9.figshare.c.4169864	https://doi.org/10.6084/m9.figshare.c.4169864	Clinical and genomic patient annotations	Table 1: Patient annotations	figshare	doi:10.6084/m9.figshare.c.4169864	https://doi.org/10.6084/m9.figshare.c.4169864
sample 364	DNA copy number data processing	Human610-Quad v1.0 BeadChip 610k (SNP)	Illumina	segmented copy number data for sample 364	GSE103123_processed_matrix_tables/matrix_COG5.txt	Gene Expression Omnibus	GSE103123	http://identifiers.org/geo:GSE103123	DNA copy number data processing	Defining cutoffs to call aberrations	Table 3: Segmented copy number data	figshare	doi:10.6084/m9.figshare.c.4169864	https://doi.org/10.6084/m9.figshare.c.4169864	Clinical and genomic patient annotations	Table 1: Patient annotations	figshare	doi:10.6084/m9.figshare.c.4169864	https://doi.org/10.6084/m9.figshare.c.4169864
sample 365	DNA copy number data processing	Genotyping BeadChip 600k (SNP)	Illumina	segmented copy number data for sample 365	GSE103123_processed_matrix_tables/matrix_COG5.txt	Gene Expression Omnibus	GSE103123	http://identifiers.org/geo:GSE103123	DNA copy number data processing	Defining cutoffs to call aberrations	Table 3: Segmented copy number data	figshare	doi:10.6084/m9.figshare.c.4169864	https://doi.org/10.6084/m9.figshare.c.4169864	Clinical and genomic patient annotations	Table 1: Patient annotations	figshare	doi:10.6084/m9.figshare.c.4169864	https://doi.org/10.6084/m9.figshare.c.4169864
sample 366	DNA copy number data processing	HumanHap550 Genotyping BeadChip v1 550k (SNP)	Illumina	segmented copy number data for sample 366	GSE103123_processed_matrix_tables/matrix_COG5.txt	Gene Expression Omnibus	GSE103123	http://identifiers.org/geo:GSE103123	DNA copy number data processing	Defining cutoffs to call aberrations	Table 3: Segmented copy number data	figshare	doi:10.6084/m9.figshare.c.4169864	https://doi.org/10.6084/m9.figshare.c.4169864	Clinical and genomic patient annotations	Table 1: Patient annotations	figshare	doi:10.6084/m9.figshare.c.4169864	https://doi.org/10.6084/m9.figshare.c.4169864
sample 367	DNA copy number data processing	Human610-Quad v1.0 BeadChip 610k (SNP)	Illumina	segmented copy number data for sample 367	GSE103123_processed_matrix_tables/matrix_COG5.txt	Gene Expression Omnibus	GSE103123	http://identifiers.org/geo:GSE103123	DNA copy number data processing	Defining cutoffs to call aberrations	Table 3: Segmented copy number data	figshare	doi:10.6084/m9.figshare.c.4169864	https://doi.org/10.6084/m9.figshare.c.4169864	Clinical and genomic patient annotations	Table 1: Patient annotations	figshare	doi:10.6084/m9.figshare.c.4169864	https://doi.org/10.6084/m9.figshare.c.4169864
sample 368	DNA copy number data processing	HumanHap550 Genotyping BeadChip v1 550k (SNP)	Illumina	segmented copy number data for sample 368	GSE103123_processed_matrix_tables/matrix_COG5.txt	Gene Expression Omnibus	GSE103123	http://identifiers.org/geo:GSE103123	DNA copy number data processing	Defining cutoffs to call aberrations	Table 3: Segmented copy number data	figshare	doi:10.6084/m9.figshare.c.4169864	https://doi.org/10.6084/m9.figshare.c.4169864	Clinical and genomic patient annotations	Table 1: Patient annotations	figshare	doi:10.6084/m9.figshare.c.4169864	https://doi.org/10.6084/m9.figshare.c.4169864
sample 369	DNA copy number data processing	HumanHap550 Genotyping BeadChip v1 550k (SNP)	Illumina	segmented copy number data for sample 369	GSE103123_processed_matrix_tables/matrix_COG5.txt	Gene Expression Omnibus	GSE103123	http://identifiers.org/geo:GSE103123	DNA copy number data processing	Defining cutoffs to call aberrations	Table 3: Segmented copy number data	figshare	doi:10.6084/m9.figshare.c.4169864	https://doi.org/10.6084/m9.figshare.c.4169864	Clinical and genomic patient annotations	Table 1: Patient annotations	figshare	doi:10.6084/m9.figshare.c.4169864	https://doi.org/10.6084/m9.figshare.c.4169864
sample 370	DNA copy number data processing	HumanHap550 Genotyping BeadChip v1 550k (SNP)	Illumina	segmented copy number data for sample 370	GSE103123_processed_matrix_tables/matrix_COG5.txt	Gene Expression Omnibus	GSE103123	http://identifiers.org/geo:GSE103123	DNA copy number data processing	Defining cutoffs to call aberrations	Table 3: Segmented copy number data	figshare	doi:10.6084/m9.figshare.c.4169864	https://doi.org/10.6084/m9.figshare.c.4169864	Clinical and genomic patient annotations	Table 1: Patient annotations	figshare	doi:10.6084/m9.figshare.c.4169864	https://doi.org/10.6084/m9.figshare.c.4169864
sample 371	DNA copy number data processing	HumanHap550 Genotyping BeadChip v3 550k (SNP)	Illumina	segmented copy number data for sample 371	GSE103123_processed_matrix_tables/matrix_COG5.txt	Gene Expression Omnibus	GSE103123	http://identifiers.org/geo:GSE103123	DNA copy number data processing	Defining cutoffs to call aberrations	Table 3: Segmented copy number data	figshare	doi:10.6084/m9.figshare.c.4169864	https://doi.org/10.6084/m9.figshare.c.4169864	Clinical and genomic patient annotations	Table 1: Patient annotations	figshare	doi:10.6084/m9.figshare.c.4169864	https://doi.org/10.6084/m9.figshare.c.4169864
sample 372	DNA copy number data processing	HumanHap550 Genotyping BeadChip v1 550k (SNP)	Illumina	segmented copy number data for sample 372	GSE103123_processed_matrix_tables/matrix_COG5.txt	Gene Expression Omnibus	GSE103123	http://identifiers.org/geo:GSE103123	DNA copy number data processing	Defining cutoffs to call aberrations	Table 3: Segmented copy number data	figshare	doi:10.6084/m9.figshare.c.4169864	https://doi.org/10.6084/m9.figshare.c.4169864	Clinical and genomic patient annotations	Table 1: Patient annotations	figshare	doi:10.6084/m9.figshare.c.4169864	https://doi.org/10.6084/m9.figshare.c.4169864
sample 373	DNA copy number data processing	HumanHap550 Genotyping BeadChip v1 550k (SNP)	Illumina	segmented copy number data for sample 373	GSE103123_processed_matrix_tables/matrix_COG5.txt	Gene Expression Omnibus	GSE103123	http://identifiers.org/geo:GSE103123	DNA copy number data processing	Defining cutoffs to call aberrations	Table 3: Segmented copy number data	figshare	doi:10.6084/m9.figshare.c.4169864	https://doi.org/10.6084/m9.figshare.c.4169864	Clinical and genomic patient annotations	Table 1: Patient annotations	figshare	doi:10.6084/m9.figshare.c.4169864	https://doi.org/10.6084/m9.figshare.c.4169864
sample 374	DNA copy number data processing	HumanHap550 Genotyping BeadChip v1 550k (SNP)	Illumina	segmented copy number data for sample 374	GSE103123_processed_matrix_tables/matrix_COG5.txt	Gene Expression Omnibus	GSE103123	http://identifiers.org/geo:GSE103123	DNA copy number data processing	Defining cutoffs to call aberrations	Table 3: Segmented copy number data	figshare	doi:10.6084/m9.figshare.c.4169864	https://doi.org/10.6084/m9.figshare.c.4169864	Clinical and genomic patient annotations	Table 1: Patient annotations	figshare	doi:10.6084/m9.figshare.c.4169864	https://doi.org/10.6084/m9.figshare.c.4169864
sample 375	DNA copy number data processing	HumanHap550 Genotyping BeadChip v3 550k (SNP)	Illumina	segmented copy number data for sample 375	GSE103123_processed_matrix_tables/matrix_COG5.txt	Gene Expression Omnibus	GSE103123	http://identifiers.org/geo:GSE103123	DNA copy number data processing	Defining cutoffs to call aberrations	Table 3: Segmented copy number data	figshare	doi:10.6084/m9.figshare.c.4169864	https://doi.org/10.6084/m9.figshare.c.4169864	Clinical and genomic patient annotations	Table 1: Patient annotations	figshare	doi:10.6084/m9.figshare.c.4169864	https://doi.org/10.6084/m9.figshare.c.4169864
sample 376	DNA copy number data processing	HumanHap550 Genotyping BeadChip v1 550k (SNP)	Illumina	segmented copy number data for sample 376	GSE103123_processed_matrix_tables/matrix_COG5.txt	Gene Expression Omnibus	GSE103123	http://identifiers.org/geo:GSE103123	DNA copy number data processing	Defining cutoffs to call aberrations	Table 3: Segmented copy number data	figshare	doi:10.6084/m9.figshare.c.4169864	https://doi.org/10.6084/m9.figshare.c.4169864	Clinical and genomic patient annotations	Table 1: Patient annotations	figshare	doi:10.6084/m9.figshare.c.4169864	https://doi.org/10.6084/m9.figshare.c.4169864
sample 377	DNA copy number data processing	HumanHap550 Genotyping BeadChip v1 550k (SNP)	Illumina	segmented copy number data for sample 377	GSE103123_processed_matrix_tables/matrix_COG5.txt	Gene Expression Omnibus	GSE103123	http://identifiers.org/geo:GSE103123	DNA copy number data processing	Defining cutoffs to call aberrations	Table 3: Segmented copy number data	figshare	doi:10.6084/m9.figshare.c.4169864	https://doi.org/10.6084/m9.figshare.c.4169864	Clinical and genomic patient annotations	Table 1: Patient annotations	figshare	doi:10.6084/m9.figshare.c.4169864	https://doi.org/10.6084/m9.figshare.c.4169864
sample 378	DNA copy number data processing	HumanHap550 Genotyping BeadChip v3 550k (SNP)	Illumina	segmented copy number data for sample 378	GSE103123_processed_matrix_tables/matrix_COG5.txt	Gene Expression Omnibus	GSE103123	http://identifiers.org/geo:GSE103123	DNA copy number data processing	Defining cutoffs to call aberrations	Table 3: Segmented copy number data	figshare	doi:10.6084/m9.figshare.c.4169864	https://doi.org/10.6084/m9.figshare.c.4169864	Clinical and genomic patient annotations	Table 1: Patient annotations	figshare	doi:10.6084/m9.figshare.c.4169864	https://doi.org/10.6084/m9.figshare.c.4169864
sample 379	DNA copy number data processing	HumanHap550 Genotyping BeadChip v1 550k (SNP)	Illumina	segmented copy number data for sample 379	GSE103123_processed_matrix_tables/matrix_COG5.txt	Gene Expression Omnibus	GSE103123	http://identifiers.org/geo:GSE103123	DNA copy number data processing	Defining cutoffs to call aberrations	Table 3: Segmented copy number data	figshare	doi:10.6084/m9.figshare.c.4169864	https://doi.org/10.6084/m9.figshare.c.4169864	Clinical and genomic patient annotations	Table 1: Patient annotations	figshare	doi:10.6084/m9.figshare.c.4169864	https://doi.org/10.6084/m9.figshare.c.4169864
sample 380	DNA copy number data processing	HumanHap550 Genotyping BeadChip v1 550k (SNP)	Illumina	segmented copy number data for sample 380	GSE103123_processed_matrix_tables/matrix_COG5.txt	Gene Expression Omnibus	GSE103123	http://identifiers.org/geo:GSE103123	DNA copy number data processing	Defining cutoffs to call aberrations	Table 3: Segmented copy number data	figshare	doi:10.6084/m9.figshare.c.4169864	https://doi.org/10.6084/m9.figshare.c.4169864	Clinical and genomic patient annotations	Table 1: Patient annotations	figshare	doi:10.6084/m9.figshare.c.4169864	https://doi.org/10.6084/m9.figshare.c.4169864
sample 381	DNA copy number data processing	HumanHap550 Genotyping BeadChip v1 550k (SNP)	Illumina	segmented copy number data for sample 381	GSE103123_processed_matrix_tables/matrix_COG5.txt	Gene Expression Omnibus	GSE103123	http://identifiers.org/geo:GSE103123	DNA copy number data processing	Defining cutoffs to call aberrations	Table 3: Segmented copy number data	figshare	doi:10.6084/m9.figshare.c.4169864	https://doi.org/10.6084/m9.figshare.c.4169864	Clinical and genomic patient annotations	Table 1: Patient annotations	figshare	doi:10.6084/m9.figshare.c.4169864	https://doi.org/10.6084/m9.figshare.c.4169864
sample 382	DNA copy number data processing	HumanHap550 Genotyping BeadChip v1 550k (SNP)	Illumina	segmented copy number data for sample 382	GSE103123_processed_matrix_tables/matrix_COG5.txt	Gene Expression Omnibus	GSE103123	http://identifiers.org/geo:GSE103123	DNA copy number data processing	Defining cutoffs to call aberrations	Table 3: Segmented copy number data	figshare	doi:10.6084/m9.figshare.c.4169864	https://doi.org/10.6084/m9.figshare.c.4169864	Clinical and genomic patient annotations	Table 1: Patient annotations	figshare	doi:10.6084/m9.figshare.c.4169864	https://doi.org/10.6084/m9.figshare.c.4169864
sample 383	DNA copy number data processing	HumanHap550 Genotyping BeadChip v1 550k (SNP)	Illumina	segmented copy number data for sample 383	GSE103123_processed_matrix_tables/matrix_COG5.txt	Gene Expression Omnibus	GSE103123	http://identifiers.org/geo:GSE103123	DNA copy number data processing	Defining cutoffs to call aberrations	Table 3: Segmented copy number data	figshare	doi:10.6084/m9.figshare.c.4169864	https://doi.org/10.6084/m9.figshare.c.4169864	Clinical and genomic patient annotations	Table 1: Patient annotations	figshare	doi:10.6084/m9.figshare.c.4169864	https://doi.org/10.6084/m9.figshare.c.4169864
sample 384	DNA copy number data processing	HumanHap550 Genotyping BeadChip v1 550k (SNP)	Illumina	segmented copy number data for sample 384	GSE103123_processed_matrix_tables/matrix_COG5.txt	Gene Expression Omnibus	GSE103123	http://identifiers.org/geo:GSE103123	DNA copy number data processing	Defining cutoffs to call aberrations	Table 3: Segmented copy number data	figshare	doi:10.6084/m9.figshare.c.4169864	https://doi.org/10.6084/m9.figshare.c.4169864	Clinical and genomic patient annotations	Table 1: Patient annotations	figshare	doi:10.6084/m9.figshare.c.4169864	https://doi.org/10.6084/m9.figshare.c.4169864
sample 385	DNA copy number data processing	HumanHap550 Genotyping BeadChip v1 550k (SNP)	Illumina	segmented copy number data for sample 385	GSE103123_processed_matrix_tables/matrix_COG5.txt	Gene Expression Omnibus	GSE103123	http://identifiers.org/geo:GSE103123	DNA copy number data processing	Defining cutoffs to call aberrations	Table 3: Segmented copy number data	figshare	doi:10.6084/m9.figshare.c.4169864	https://doi.org/10.6084/m9.figshare.c.4169864	Clinical and genomic patient annotations	Table 1: Patient annotations	figshare	doi:10.6084/m9.figshare.c.4169864	https://doi.org/10.6084/m9.figshare.c.4169864
sample 386	DNA copy number data processing	Human610-Quad v1.0 BeadChip 610k (SNP)	Illumina	segmented copy number data for sample 386	GSE103123_processed_matrix_tables/matrix_COG5.txt	Gene Expression Omnibus	GSE103123	http://identifiers.org/geo:GSE103123	DNA copy number data processing	Defining cutoffs to call aberrations	Table 3: Segmented copy number data	figshare	doi:10.6084/m9.figshare.c.4169864	https://doi.org/10.6084/m9.figshare.c.4169864	Clinical and genomic patient annotations	Table 1: Patient annotations	figshare	doi:10.6084/m9.figshare.c.4169864	https://doi.org/10.6084/m9.figshare.c.4169864
sample 387	DNA copy number data processing	HumanHap550 Genotyping BeadChip v1 550k (SNP)	Illumina	segmented copy number data for sample 387	GSE103123_processed_matrix_tables/matrix_COG5.txt	Gene Expression Omnibus	GSE103123	http://identifiers.org/geo:GSE103123	DNA copy number data processing	Defining cutoffs to call aberrations	Table 3: Segmented copy number data	figshare	doi:10.6084/m9.figshare.c.4169864	https://doi.org/10.6084/m9.figshare.c.4169864	Clinical and genomic patient annotations	Table 1: Patient annotations	figshare	doi:10.6084/m9.figshare.c.4169864	https://doi.org/10.6084/m9.figshare.c.4169864
sample 388	DNA copy number data processing	HumanHap550 Genotyping BeadChip v1 550k (SNP)	Illumina	segmented copy number data for sample 388	GSE103123_processed_matrix_tables/matrix_COG5.txt	Gene Expression Omnibus	GSE103123	http://identifiers.org/geo:GSE103123	DNA copy number data processing	Defining cutoffs to call aberrations	Table 3: Segmented copy number data	figshare	doi:10.6084/m9.figshare.c.4169864	https://doi.org/10.6084/m9.figshare.c.4169864	Clinical and genomic patient annotations	Table 1: Patient annotations	figshare	doi:10.6084/m9.figshare.c.4169864	https://doi.org/10.6084/m9.figshare.c.4169864
sample 389	DNA copy number data processing	HumanHap550 Genotyping BeadChip v1 550k (SNP)	Illumina	segmented copy number data for sample 389	GSE103123_processed_matrix_tables/matrix_COG5.txt	Gene Expression Omnibus	GSE103123	http://identifiers.org/geo:GSE103123	DNA copy number data processing	Defining cutoffs to call aberrations	Table 3: Segmented copy number data	figshare	doi:10.6084/m9.figshare.c.4169864	https://doi.org/10.6084/m9.figshare.c.4169864	Clinical and genomic patient annotations	Table 1: Patient annotations	figshare	doi:10.6084/m9.figshare.c.4169864	https://doi.org/10.6084/m9.figshare.c.4169864
sample 390	DNA copy number data processing	HumanHap550 Genotyping BeadChip v1 550k (SNP)	Illumina	segmented copy number data for sample 390	GSE103123_processed_matrix_tables/matrix_COG5.txt	Gene Expression Omnibus	GSE103123	http://identifiers.org/geo:GSE103123	DNA copy number data processing	Defining cutoffs to call aberrations	Table 3: Segmented copy number data	figshare	doi:10.6084/m9.figshare.c.4169864	https://doi.org/10.6084/m9.figshare.c.4169864	Clinical and genomic patient annotations	Table 1: Patient annotations	figshare	doi:10.6084/m9.figshare.c.4169864	https://doi.org/10.6084/m9.figshare.c.4169864
sample 391	DNA copy number data processing	HumanHap550 Genotyping BeadChip v1 550k (SNP)	Illumina	segmented copy number data for sample 391	GSE103123_processed_matrix_tables/matrix_COG6.txt	Gene Expression Omnibus	GSE103123	http://identifiers.org/geo:GSE103123	DNA copy number data processing	Defining cutoffs to call aberrations	Table 3: Segmented copy number data	figshare	doi:10.6084/m9.figshare.c.4169864	https://doi.org/10.6084/m9.figshare.c.4169864	Clinical and genomic patient annotations	Table 1: Patient annotations	figshare	doi:10.6084/m9.figshare.c.4169864	https://doi.org/10.6084/m9.figshare.c.4169864
sample 392	DNA copy number data processing	HumanHap550 Genotyping BeadChip v1 550k (SNP)	Illumina	segmented copy number data for sample 392	GSE103123_processed_matrix_tables/matrix_COG6.txt	Gene Expression Omnibus	GSE103123	http://identifiers.org/geo:GSE103123	DNA copy number data processing	Defining cutoffs to call aberrations	Table 3: Segmented copy number data	figshare	doi:10.6084/m9.figshare.c.4169864	https://doi.org/10.6084/m9.figshare.c.4169864	Clinical and genomic patient annotations	Table 1: Patient annotations	figshare	doi:10.6084/m9.figshare.c.4169864	https://doi.org/10.6084/m9.figshare.c.4169864
sample 393	DNA copy number data processing	HumanHap550 Genotyping BeadChip v1 550k (SNP)	Illumina	segmented copy number data for sample 393	GSE103123_processed_matrix_tables/matrix_COG6.txt	Gene Expression Omnibus	GSE103123	http://identifiers.org/geo:GSE103123	DNA copy number data processing	Defining cutoffs to call aberrations	Table 3: Segmented copy number data	figshare	doi:10.6084/m9.figshare.c.4169864	https://doi.org/10.6084/m9.figshare.c.4169864	Clinical and genomic patient annotations	Table 1: Patient annotations	figshare	doi:10.6084/m9.figshare.c.4169864	https://doi.org/10.6084/m9.figshare.c.4169864
sample 394	DNA copy number data processing	HumanHap550 Genotyping BeadChip v1 550k (SNP)	Illumina	segmented copy number data for sample 394	GSE103123_processed_matrix_tables/matrix_COG6.txt	Gene Expression Omnibus	GSE103123	http://identifiers.org/geo:GSE103123	DNA copy number data processing	Defining cutoffs to call aberrations	Table 3: Segmented copy number data	figshare	doi:10.6084/m9.figshare.c.4169864	https://doi.org/10.6084/m9.figshare.c.4169864	Clinical and genomic patient annotations	Table 1: Patient annotations	figshare	doi:10.6084/m9.figshare.c.4169864	https://doi.org/10.6084/m9.figshare.c.4169864
sample 395	DNA copy number data processing	HumanHap550 Genotyping BeadChip v1 550k (SNP)	Illumina	segmented copy number data for sample 395	GSE103123_processed_matrix_tables/matrix_COG6.txt	Gene Expression Omnibus	GSE103123	http://identifiers.org/geo:GSE103123	DNA copy number data processing	Defining cutoffs to call aberrations	Table 3: Segmented copy number data	figshare	doi:10.6084/m9.figshare.c.4169864	https://doi.org/10.6084/m9.figshare.c.4169864	Clinical and genomic patient annotations	Table 1: Patient annotations	figshare	doi:10.6084/m9.figshare.c.4169864	https://doi.org/10.6084/m9.figshare.c.4169864
sample 396	DNA copy number data processing	HumanHap550 Genotyping BeadChip v1 550k (SNP)	Illumina	segmented copy number data for sample 396	GSE103123_processed_matrix_tables/matrix_COG6.txt	Gene Expression Omnibus	GSE103123	http://identifiers.org/geo:GSE103123	DNA copy number data processing	Defining cutoffs to call aberrations	Table 3: Segmented copy number data	figshare	doi:10.6084/m9.figshare.c.4169864	https://doi.org/10.6084/m9.figshare.c.4169864	Clinical and genomic patient annotations	Table 1: Patient annotations	figshare	doi:10.6084/m9.figshare.c.4169864	https://doi.org/10.6084/m9.figshare.c.4169864
sample 397	DNA copy number data processing	HumanHap550 Genotyping BeadChip v1 550k (SNP)	Illumina	segmented copy number data for sample 397	GSE103123_processed_matrix_tables/matrix_COG6.txt	Gene Expression Omnibus	GSE103123	http://identifiers.org/geo:GSE103123	DNA copy number data processing	Defining cutoffs to call aberrations	Table 3: Segmented copy number data	figshare	doi:10.6084/m9.figshare.c.4169864	https://doi.org/10.6084/m9.figshare.c.4169864	Clinical and genomic patient annotations	Table 1: Patient annotations	figshare	doi:10.6084/m9.figshare.c.4169864	https://doi.org/10.6084/m9.figshare.c.4169864
sample 398	DNA copy number data processing	HumanHap550 Genotyping BeadChip 550k (SNP)	Illumina	segmented copy number data for sample 398	GSE103123_processed_matrix_tables/matrix_COG6.txt	Gene Expression Omnibus	GSE103123	http://identifiers.org/geo:GSE103123	DNA copy number data processing	Defining cutoffs to call aberrations	Table 3: Segmented copy number data	figshare	doi:10.6084/m9.figshare.c.4169864	https://doi.org/10.6084/m9.figshare.c.4169864	Clinical and genomic patient annotations	Table 1: Patient annotations	figshare	doi:10.6084/m9.figshare.c.4169864	https://doi.org/10.6084/m9.figshare.c.4169864
sample 399	DNA copy number data processing	HumanHap550 Genotyping BeadChip v1 550k (SNP)	Illumina	segmented copy number data for sample 399	GSE103123_processed_matrix_tables/matrix_COG6.txt	Gene Expression Omnibus	GSE103123	http://identifiers.org/geo:GSE103123	DNA copy number data processing	Defining cutoffs to call aberrations	Table 3: Segmented copy number data	figshare	doi:10.6084/m9.figshare.c.4169864	https://doi.org/10.6084/m9.figshare.c.4169864	Clinical and genomic patient annotations	Table 1: Patient annotations	figshare	doi:10.6084/m9.figshare.c.4169864	https://doi.org/10.6084/m9.figshare.c.4169864
sample 400	DNA copy number data processing	HumanHap550 Genotyping BeadChip v1 550k (SNP)	Illumina	segmented copy number data for sample 400	GSE103123_processed_matrix_tables/matrix_COG6.txt	Gene Expression Omnibus	GSE103123	http://identifiers.org/geo:GSE103123	DNA copy number data processing	Defining cutoffs to call aberrations	Table 3: Segmented copy number data	figshare	doi:10.6084/m9.figshare.c.4169864	https://doi.org/10.6084/m9.figshare.c.4169864	Clinical and genomic patient annotations	Table 1: Patient annotations	figshare	doi:10.6084/m9.figshare.c.4169864	https://doi.org/10.6084/m9.figshare.c.4169864
sample 401	DNA copy number data processing	HumanHap550 Genotyping BeadChip v1 550k (SNP)	Illumina	segmented copy number data for sample 401	GSE103123_processed_matrix_tables/matrix_COG6.txt	Gene Expression Omnibus	GSE103123	http://identifiers.org/geo:GSE103123	DNA copy number data processing	Defining cutoffs to call aberrations	Table 3: Segmented copy number data	figshare	doi:10.6084/m9.figshare.c.4169864	https://doi.org/10.6084/m9.figshare.c.4169864	Clinical and genomic patient annotations	Table 1: Patient annotations	figshare	doi:10.6084/m9.figshare.c.4169864	https://doi.org/10.6084/m9.figshare.c.4169864
sample 402	DNA copy number data processing	HumanHap550 Genotyping BeadChip 550k (SNP)	Illumina	segmented copy number data for sample 402	GSE103123_processed_matrix_tables/matrix_COG6.txt	Gene Expression Omnibus	GSE103123	http://identifiers.org/geo:GSE103123	DNA copy number data processing	Defining cutoffs to call aberrations	Table 3: Segmented copy number data	figshare	doi:10.6084/m9.figshare.c.4169864	https://doi.org/10.6084/m9.figshare.c.4169864	Clinical and genomic patient annotations	Table 1: Patient annotations	figshare	doi:10.6084/m9.figshare.c.4169864	https://doi.org/10.6084/m9.figshare.c.4169864
sample 403	DNA copy number data processing	HumanHap550 Genotyping BeadChip v3 550k (SNP)	Illumina	segmented copy number data for sample 403	GSE103123_processed_matrix_tables/matrix_COG6.txt	Gene Expression Omnibus	GSE103123	http://identifiers.org/geo:GSE103123	DNA copy number data processing	Defining cutoffs to call aberrations	Table 3: Segmented copy number data	figshare	doi:10.6084/m9.figshare.c.4169864	https://doi.org/10.6084/m9.figshare.c.4169864	Clinical and genomic patient annotations	Table 1: Patient annotations	figshare	doi:10.6084/m9.figshare.c.4169864	https://doi.org/10.6084/m9.figshare.c.4169864
sample 404	DNA copy number data processing	HumanHap550 Genotyping BeadChip v3 550k (SNP)	Illumina	segmented copy number data for sample 404	GSE103123_processed_matrix_tables/matrix_COG6.txt	Gene Expression Omnibus	GSE103123	http://identifiers.org/geo:GSE103123	DNA copy number data processing	Defining cutoffs to call aberrations	Table 3: Segmented copy number data	figshare	doi:10.6084/m9.figshare.c.4169864	https://doi.org/10.6084/m9.figshare.c.4169864	Clinical and genomic patient annotations	Table 1: Patient annotations	figshare	doi:10.6084/m9.figshare.c.4169864	https://doi.org/10.6084/m9.figshare.c.4169864
sample 405	DNA copy number data processing	HumanHap550 Genotyping BeadChip v1 550k (SNP)	Illumina	segmented copy number data for sample 405	GSE103123_processed_matrix_tables/matrix_COG6.txt	Gene Expression Omnibus	GSE103123	http://identifiers.org/geo:GSE103123	DNA copy number data processing	Defining cutoffs to call aberrations	Table 3: Segmented copy number data	figshare	doi:10.6084/m9.figshare.c.4169864	https://doi.org/10.6084/m9.figshare.c.4169864	Clinical and genomic patient annotations	Table 1: Patient annotations	figshare	doi:10.6084/m9.figshare.c.4169864	https://doi.org/10.6084/m9.figshare.c.4169864
sample 406	DNA copy number data processing	HumanHap550 Genotyping BeadChip v1 550k (SNP)	Illumina	segmented copy number data for sample 406	GSE103123_processed_matrix_tables/matrix_COG6.txt	Gene Expression Omnibus	GSE103123	http://identifiers.org/geo:GSE103123	DNA copy number data processing	Defining cutoffs to call aberrations	Table 3: Segmented copy number data	figshare	doi:10.6084/m9.figshare.c.4169864	https://doi.org/10.6084/m9.figshare.c.4169864	Clinical and genomic patient annotations	Table 1: Patient annotations	figshare	doi:10.6084/m9.figshare.c.4169864	https://doi.org/10.6084/m9.figshare.c.4169864
sample 407	DNA copy number data processing	HumanHap550 Genotyping BeadChip v1 550k (SNP)	Illumina	segmented copy number data for sample 407	GSE103123_processed_matrix_tables/matrix_CO105.txt	Gene Expression Omnibus	GSE103123	http://identifiers.org/geo:GSE103123	DNA copy number data processing	Defining cutoffs to call aberrations	Table 3: Segmented copy number data	figshare	doi:10.6084/m9.figshare.c.4169864	https://doi.org/10.6084/m9.figshare.c.4169864	Clinical and genomic patient annotations	Table 1: Patient annotations	figshare	doi:10.6084/m9.figshare.c.4169864	https://doi.org/10.6084/m9.figshare.c.4169864
sample 408	DNA copy number data processing	HumanHap550 Genotyping BeadChip v1 550k (SNP)	Illumina	segmented copy number data for sample 408	GSE103123_processed_matrix_tables/matrix_CO105.txt	Gene Expression Omnibus	GSE103123	http://identifiers.org/geo:GSE103123	DNA copy number data processing	Defining cutoffs to call aberrations	Table 3: Segmented copy number data	figshare	doi:10.6084/m9.figshare.c.4169864	https://doi.org/10.6084/m9.figshare.c.4169864	Clinical and genomic patient annotations	Table 1: Patient annotations	figshare	doi:10.6084/m9.figshare.c.4169864	https://doi.org/10.6084/m9.figshare.c.4169864
sample 409	DNA copy number data processing	HumanHap550 Genotyping BeadChip v1 550k (SNP)	Illumina	segmented copy number data for sample 409	GSE103123_processed_matrix_tables/matrix_CO105.txt	Gene Expression Omnibus	GSE103123	http://identifiers.org/geo:GSE103123	DNA copy number data processing	Defining cutoffs to call aberrations	Table 3: Segmented copy number data	figshare	doi:10.6084/m9.figshare.c.4169864	https://doi.org/10.6084/m9.figshare.c.4169864	Clinical and genomic patient annotations	Table 1: Patient annotations	figshare	doi:10.6084/m9.figshare.c.4169864	https://doi.org/10.6084/m9.figshare.c.4169864
sample 410	DNA copy number data processing	HumanHap550 Genotyping BeadChip v1 550k (SNP)	Illumina	segmented copy number data for sample 410	GSE103123_processed_matrix_tables/matrix_CO105.txt	Gene Expression Omnibus	GSE103123	http://identifiers.org/geo:GSE103123	DNA copy number data processing	Defining cutoffs to call aberrations	Table 3: Segmented copy number data	figshare	doi:10.6084/m9.figshare.c.4169864	https://doi.org/10.6084/m9.figshare.c.4169864	Clinical and genomic patient annotations	Table 1: Patient annotations	figshare	doi:10.6084/m9.figshare.c.4169864	https://doi.org/10.6084/m9.figshare.c.4169864
sample 411	DNA copy number data processing	HumanHap550 Genotyping BeadChip v1 550k (SNP)	Illumina	segmented copy number data for sample 411	GSE103123_processed_matrix_tables/matrix_CO105.txt	Gene Expression Omnibus	GSE103123	http://identifiers.org/geo:GSE103123	DNA copy number data processing	Defining cutoffs to call aberrations	Table 3: Segmented copy number data	figshare	doi:10.6084/m9.figshare.c.4169864	https://doi.org/10.6084/m9.figshare.c.4169864	Clinical and genomic patient annotations	Table 1: Patient annotations	figshare	doi:10.6084/m9.figshare.c.4169864	https://doi.org/10.6084/m9.figshare.c.4169864
sample 412	DNA copy number data processing	HumanHap550 Genotyping BeadChip v1 550k (SNP)	Illumina	segmented copy number data for sample 412	GSE103123_processed_matrix_tables/matrix_CO105.txt	Gene Expression Omnibus	GSE103123	http://identifiers.org/geo:GSE103123	DNA copy number data processing	Defining cutoffs to call aberrations	Table 3: Segmented copy number data	figshare	doi:10.6084/m9.figshare.c.4169864	https://doi.org/10.6084/m9.figshare.c.4169864	Clinical and genomic patient annotations	Table 1: Patient annotations	figshare	doi:10.6084/m9.figshare.c.4169864	https://doi.org/10.6084/m9.figshare.c.4169864
sample 413	DNA copy number data processing	HumanHap550 Genotyping BeadChip v1 550k (SNP)	Illumina	segmented copy number data for sample 413	GSE103123_processed_matrix_tables/matrix_CO105.txt	Gene Expression Omnibus	GSE103123	http://identifiers.org/geo:GSE103123	DNA copy number data processing	Defining cutoffs to call aberrations	Table 3: Segmented copy number data	figshare	doi:10.6084/m9.figshare.c.4169864	https://doi.org/10.6084/m9.figshare.c.4169864	Clinical and genomic patient annotations	Table 1: Patient annotations	figshare	doi:10.6084/m9.figshare.c.4169864	https://doi.org/10.6084/m9.figshare.c.4169864
sample 414	DNA copy number data processing	HumanHap550 Genotyping BeadChip v1 550k (SNP)	Illumina	segmented copy number data for sample 414	GSE103123_processed_matrix_tables/matrix_CO105.txt	Gene Expression Omnibus	GSE103123	http://identifiers.org/geo:GSE103123	DNA copy number data processing	Defining cutoffs to call aberrations	Table 3: Segmented copy number data	figshare	doi:10.6084/m9.figshare.c.4169864	https://doi.org/10.6084/m9.figshare.c.4169864	Clinical and genomic patient annotations	Table 1: Patient annotations	figshare	doi:10.6084/m9.figshare.c.4169864	https://doi.org/10.6084/m9.figshare.c.4169864
sample 415	DNA copy number data processing	HumanHap550 Genotyping BeadChip v1 550k (SNP)	Illumina	segmented copy number data for sample 415	GSE103123_processed_matrix_tables/matrix_CO105.txt	Gene Expression Omnibus	GSE103123	http://identifiers.org/geo:GSE103123	DNA copy number data processing	Defining cutoffs to call aberrations	Table 3: Segmented copy number data	figshare	doi:10.6084/m9.figshare.c.4169864	https://doi.org/10.6084/m9.figshare.c.4169864	Clinical and genomic patient annotations	Table 1: Patient annotations	figshare	doi:10.6084/m9.figshare.c.4169864	https://doi.org/10.6084/m9.figshare.c.4169864
sample 416	DNA copy number data processing	HumanHap550 Genotyping BeadChip v3 550k (SNP)	Illumina	segmented copy number data for sample 416	GSE103123_processed_matrix_tables/matrix_CO105.txt	Gene Expression Omnibus	GSE103123	http://identifiers.org/geo:GSE103123	DNA copy number data processing	Defining cutoffs to call aberrations	Table 3: Segmented copy number data	figshare	doi:10.6084/m9.figshare.c.4169864	https://doi.org/10.6084/m9.figshare.c.4169864	Clinical and genomic patient annotations	Table 1: Patient annotations	figshare	doi:10.6084/m9.figshare.c.4169864	https://doi.org/10.6084/m9.figshare.c.4169864
sample 417	DNA copy number data processing	HumanHap550 Genotyping BeadChip 550k (SNP)	Illumina	segmented copy number data for sample 417	GSE103123_processed_matrix_tables/matrix_CO105.txt	Gene Expression Omnibus	GSE103123	http://identifiers.org/geo:GSE103123	DNA copy number data processing	Defining cutoffs to call aberrations	Table 3: Segmented copy number data	figshare	doi:10.6084/m9.figshare.c.4169864	https://doi.org/10.6084/m9.figshare.c.4169864	Clinical and genomic patient annotations	Table 1: Patient annotations	figshare	doi:10.6084/m9.figshare.c.4169864	https://doi.org/10.6084/m9.figshare.c.4169864
sample 418	DNA copy number data processing	HumanHap550 Genotyping BeadChip v1 550k (SNP)	Illumina	segmented copy number data for sample 418	GSE103123_processed_matrix_tables/matrix_CO105.txt	Gene Expression Omnibus	GSE103123	http://identifiers.org/geo:GSE103123	DNA copy number data processing	Defining cutoffs to call aberrations	Table 3: Segmented copy number data	figshare	doi:10.6084/m9.figshare.c.4169864	https://doi.org/10.6084/m9.figshare.c.4169864	Clinical and genomic patient annotations	Table 1: Patient annotations	figshare	doi:10.6084/m9.figshare.c.4169864	https://doi.org/10.6084/m9.figshare.c.4169864
sample 419	DNA copy number data processing	Human610-Quad v1.0 BeadChip 610k (SNP)	Illumina	segmented copy number data for sample 419	GSE103123_processed_matrix_tables/matrix_CO105.txt	Gene Expression Omnibus	GSE103123	http://identifiers.org/geo:GSE103123	DNA copy number data processing	Defining cutoffs to call aberrations	Table 3: Segmented copy number data	figshare	doi:10.6084/m9.figshare.c.4169864	https://doi.org/10.6084/m9.figshare.c.4169864	Clinical and genomic patient annotations	Table 1: Patient annotations	figshare	doi:10.6084/m9.figshare.c.4169864	https://doi.org/10.6084/m9.figshare.c.4169864
sample 420	DNA copy number data processing	Human610-Quad v1.0 BeadChip 610k (SNP)	Illumina	segmented copy number data for sample 420	GSE103123_processed_matrix_tables/matrix_CO105.txt	Gene Expression Omnibus	GSE103123	http://identifiers.org/geo:GSE103123	DNA copy number data processing	Defining cutoffs to call aberrations	Table 3: Segmented copy number data	figshare	doi:10.6084/m9.figshare.c.4169864	https://doi.org/10.6084/m9.figshare.c.4169864	Clinical and genomic patient annotations	Table 1: Patient annotations	figshare	doi:10.6084/m9.figshare.c.4169864	https://doi.org/10.6084/m9.figshare.c.4169864
sample 421	DNA copy number data processing	HumanHap550 Genotyping BeadChip 550k (SNP)	Illumina	segmented copy number data for sample 421	GSE103123_processed_matrix_tables/matrix_CO105.txt	Gene Expression Omnibus	GSE103123	http://identifiers.org/geo:GSE103123	DNA copy number data processing	Defining cutoffs to call aberrations	Table 3: Segmented copy number data	figshare	doi:10.6084/m9.figshare.c.4169864	https://doi.org/10.6084/m9.figshare.c.4169864	Clinical and genomic patient annotations	Table 1: Patient annotations	figshare	doi:10.6084/m9.figshare.c.4169864	https://doi.org/10.6084/m9.figshare.c.4169864
sample 422	DNA copy number data processing	HumanHap550 Genotyping BeadChip 550k (SNP)	Illumina	segmented copy number data for sample 422	GSE103123_processed_matrix_tables/matrix_CO105.txt	Gene Expression Omnibus	GSE103123	http://identifiers.org/geo:GSE103123	DNA copy number data processing	Defining cutoffs to call aberrations	Table 3: Segmented copy number data	figshare	doi:10.6084/m9.figshare.c.4169864	https://doi.org/10.6084/m9.figshare.c.4169864	Clinical and genomic patient annotations	Table 1: Patient annotations	figshare	doi:10.6084/m9.figshare.c.4169864	https://doi.org/10.6084/m9.figshare.c.4169864
sample 423	DNA copy number data processing	HumanHap550 Genotyping BeadChip v1 550k (SNP)	Illumina	segmented copy number data for sample 423	GSE103123_processed_matrix_tables/matrix_CO105.txt	Gene Expression Omnibus	GSE103123	http://identifiers.org/geo:GSE103123	DNA copy number data processing	Defining cutoffs to call aberrations	Table 3: Segmented copy number data	figshare	doi:10.6084/m9.figshare.c.4169864	https://doi.org/10.6084/m9.figshare.c.4169864	Clinical and genomic patient annotations	Table 1: Patient annotations	figshare	doi:10.6084/m9.figshare.c.4169864	https://doi.org/10.6084/m9.figshare.c.4169864
sample 424	DNA copy number data processing	HumanHap550 Genotyping BeadChip v1 550k (SNP)	Illumina	segmented copy number data for sample 424	GSE103123_processed_matrix_tables/matrix_CO105.txt	Gene Expression Omnibus	GSE103123	http://identifiers.org/geo:GSE103123	DNA copy number data processing	Defining cutoffs to call aberrations	Table 3: Segmented copy number data	figshare	doi:10.6084/m9.figshare.c.4169864	https://doi.org/10.6084/m9.figshare.c.4169864	Clinical and genomic patient annotations	Table 1: Patient annotations	figshare	doi:10.6084/m9.figshare.c.4169864	https://doi.org/10.6084/m9.figshare.c.4169864
sample 425	DNA copy number data processing	HumanHap550 Genotyping BeadChip 550k (SNP)	Illumina	segmented copy number data for sample 425	GSE103123_processed_matrix_tables/matrix_CO105.txt	Gene Expression Omnibus	GSE103123	http://identifiers.org/geo:GSE103123	DNA copy number data processing	Defining cutoffs to call aberrations	Table 3: Segmented copy number data	figshare	doi:10.6084/m9.figshare.c.4169864	https://doi.org/10.6084/m9.figshare.c.4169864	Clinical and genomic patient annotations	Table 1: Patient annotations	figshare	doi:10.6084/m9.figshare.c.4169864	https://doi.org/10.6084/m9.figshare.c.4169864
sample 426	DNA copy number data processing	HumanHap550 Genotyping BeadChip v3 550k (SNP)	Illumina	segmented copy number data for sample 426	GSE103123_processed_matrix_tables/matrix_CO105.txt	Gene Expression Omnibus	GSE103123	http://identifiers.org/geo:GSE103123	DNA copy number data processing	Defining cutoffs to call aberrations	Table 3: Segmented copy number data	figshare	doi:10.6084/m9.figshare.c.4169864	https://doi.org/10.6084/m9.figshare.c.4169864	Clinical and genomic patient annotations	Table 1: Patient annotations	figshare	doi:10.6084/m9.figshare.c.4169864	https://doi.org/10.6084/m9.figshare.c.4169864
sample 427	DNA copy number data processing	HumanHap550 Genotyping BeadChip v1 550k (SNP)	Illumina	segmented copy number data for sample 427	GSE103123_processed_matrix_tables/matrix_CO105.txt	Gene Expression Omnibus	GSE103123	http://identifiers.org/geo:GSE103123	DNA copy number data processing	Defining cutoffs to call aberrations	Table 3: Segmented copy number data	figshare	doi:10.6084/m9.figshare.c.4169864	https://doi.org/10.6084/m9.figshare.c.4169864	Clinical and genomic patient annotations	Table 1: Patient annotations	figshare	doi:10.6084/m9.figshare.c.4169864	https://doi.org/10.6084/m9.figshare.c.4169864
sample 428	DNA copy number data processing	HumanHap550 Genotyping BeadChip v3 550k (SNP)	Illumina	segmented copy number data for sample 428	GSE103123_processed_matrix_tables/matrix_CO105.txt	Gene Expression Omnibus	GSE103123	http://identifiers.org/geo:GSE103123	DNA copy number data processing	Defining cutoffs to call aberrations	Table 3: Segmented copy number data	figshare	doi:10.6084/m9.figshare.c.4169864	https://doi.org/10.6084/m9.figshare.c.4169864	Clinical and genomic patient annotations	Table 1: Patient annotations	figshare	doi:10.6084/m9.figshare.c.4169864	https://doi.org/10.6084/m9.figshare.c.4169864
sample 429	DNA copy number data processing	HumanHap550 Genotyping BeadChip v1 550k (SNP)	Illumina	segmented copy number data for sample 429	GSE103123_processed_matrix_tables/matrix_CO105.txt	Gene Expression Omnibus	GSE103123	http://identifiers.org/geo:GSE103123	DNA copy number data processing	Defining cutoffs to call aberrations	Table 3: Segmented copy number data	figshare	doi:10.6084/m9.figshare.c.4169864	https://doi.org/10.6084/m9.figshare.c.4169864	Clinical and genomic patient annotations	Table 1: Patient annotations	figshare	doi:10.6084/m9.figshare.c.4169864	https://doi.org/10.6084/m9.figshare.c.4169864
sample 430	DNA copy number data processing	HumanHap550 Genotyping BeadChip v3 550k (SNP)	Illumina	segmented copy number data for sample 430	GSE103123_processed_matrix_tables/matrix_CO105.txt	Gene Expression Omnibus	GSE103123	http://identifiers.org/geo:GSE103123	DNA copy number data processing	Defining cutoffs to call aberrations	Table 3: Segmented copy number data	figshare	doi:10.6084/m9.figshare.c.4169864	https://doi.org/10.6084/m9.figshare.c.4169864	Clinical and genomic patient annotations	Table 1: Patient annotations	figshare	doi:10.6084/m9.figshare.c.4169864	https://doi.org/10.6084/m9.figshare.c.4169864
sample 431	DNA copy number data processing	HumanHap550 Genotyping BeadChip v3 550k (SNP)	Illumina	segmented copy number data for sample 431	GSE103123_processed_matrix_tables/matrix_CO105.txt	Gene Expression Omnibus	GSE103123	http://identifiers.org/geo:GSE103123	DNA copy number data processing	Defining cutoffs to call aberrations	Table 3: Segmented copy number data	figshare	doi:10.6084/m9.figshare.c.4169864	https://doi.org/10.6084/m9.figshare.c.4169864	Clinical and genomic patient annotations	Table 1: Patient annotations	figshare	doi:10.6084/m9.figshare.c.4169864	https://doi.org/10.6084/m9.figshare.c.4169864
sample 432	DNA copy number data processing	HumanHap550 Genotyping BeadChip v3 550k (SNP)	Illumina	segmented copy number data for sample 432	GSE103123_processed_matrix_tables/matrix_CO44_012700.txt	Gene Expression Omnibus	GSE103123	http://identifiers.org/geo:GSE103123	DNA copy number data processing	Defining cutoffs to call aberrations	Table 3: Segmented copy number data	figshare	doi:10.6084/m9.figshare.c.4169864	https://doi.org/10.6084/m9.figshare.c.4169864	Clinical and genomic patient annotations	Table 1: Patient annotations	figshare	doi:10.6084/m9.figshare.c.4169864	https://doi.org/10.6084/m9.figshare.c.4169864
sample 433	DNA copy number data processing	HumanHap550 Genotyping BeadChip v3 550k (SNP)	Illumina	segmented copy number data for sample 433	GSE103123_processed_matrix_tables/matrix_CO44_012700.txt	Gene Expression Omnibus	GSE103123	http://identifiers.org/geo:GSE103123	DNA copy number data processing	Defining cutoffs to call aberrations	Table 3: Segmented copy number data	figshare	doi:10.6084/m9.figshare.c.4169864	https://doi.org/10.6084/m9.figshare.c.4169864	Clinical and genomic patient annotations	Table 1: Patient annotations	figshare	doi:10.6084/m9.figshare.c.4169864	https://doi.org/10.6084/m9.figshare.c.4169864
sample 434	DNA copy number data processing	HumanHap550 Genotyping BeadChip 550k (SNP)	Illumina	segmented copy number data for sample 434	GSE103123_processed_matrix_tables/matrix_CO44_012750.txt	Gene Expression Omnibus	GSE103123	http://identifiers.org/geo:GSE103123	DNA copy number data processing	Defining cutoffs to call aberrations	Table 3: Segmented copy number data	figshare	doi:10.6084/m9.figshare.c.4169864	https://doi.org/10.6084/m9.figshare.c.4169864	Clinical and genomic patient annotations	Table 1: Patient annotations	figshare	doi:10.6084/m9.figshare.c.4169864	https://doi.org/10.6084/m9.figshare.c.4169864
sample 435	DNA copy number data processing	HumanHap550 Genotyping BeadChip v3 550k (SNP)	Illumina	segmented copy number data for sample 435	GSE103123_processed_matrix_tables/matrix_CO44_012750.txt	Gene Expression Omnibus	GSE103123	http://identifiers.org/geo:GSE103123	DNA copy number data processing	Defining cutoffs to call aberrations	Table 3: Segmented copy number data	figshare	doi:10.6084/m9.figshare.c.4169864	https://doi.org/10.6084/m9.figshare.c.4169864	Clinical and genomic patient annotations	Table 1: Patient annotations	figshare	doi:10.6084/m9.figshare.c.4169864	https://doi.org/10.6084/m9.figshare.c.4169864
sample 436	DNA copy number data processing	HumanHap550 Genotyping BeadChip 550k (SNP)	Illumina	segmented copy number data for sample 436	GSE103123_processed_matrix_tables/matrix_CO44_012750.txt	Gene Expression Omnibus	GSE103123	http://identifiers.org/geo:GSE103123	DNA copy number data processing	Defining cutoffs to call aberrations	Table 3: Segmented copy number data	figshare	doi:10.6084/m9.figshare.c.4169864	https://doi.org/10.6084/m9.figshare.c.4169864	Clinical and genomic patient annotations	Table 1: Patient annotations	figshare	doi:10.6084/m9.figshare.c.4169864	https://doi.org/10.6084/m9.figshare.c.4169864
sample 437	DNA copy number data processing	HumanHap550 Genotyping BeadChip v3 550k (SNP)	Illumina	segmented copy number data for sample 437	GSE103123_processed_matrix_tables/matrix_CO44_012750.txt	Gene Expression Omnibus	GSE103123	http://identifiers.org/geo:GSE103123	DNA copy number data processing	Defining cutoffs to call aberrations	Table 3: Segmented copy number data	figshare	doi:10.6084/m9.figshare.c.4169864	https://doi.org/10.6084/m9.figshare.c.4169864	Clinical and genomic patient annotations	Table 1: Patient annotations	figshare	doi:10.6084/m9.figshare.c.4169864	https://doi.org/10.6084/m9.figshare.c.4169864
sample 438	DNA copy number data processing	Human610-Quad v1.0 BeadChip 610k (SNP)	Illumina	segmented copy number data for sample 438	GSE103123_processed_matrix_tables/matrix_CO44_012750.txt	Gene Expression Omnibus	GSE103123	http://identifiers.org/geo:GSE103123	DNA copy number data processing	Defining cutoffs to call aberrations	Table 3: Segmented copy number data	figshare	doi:10.6084/m9.figshare.c.4169864	https://doi.org/10.6084/m9.figshare.c.4169864	Clinical and genomic patient annotations	Table 1: Patient annotations	figshare	doi:10.6084/m9.figshare.c.4169864	https://doi.org/10.6084/m9.figshare.c.4169864
sample 439	DNA copy number data processing	HumanHap550 Genotyping BeadChip v3 550k (SNP)	Illumina	segmented copy number data for sample 439	GSE103123_processed_matrix_tables/matrix_CO44_012750.txt	Gene Expression Omnibus	GSE103123	http://identifiers.org/geo:GSE103123	DNA copy number data processing	Defining cutoffs to call aberrations	Table 3: Segmented copy number data	figshare	doi:10.6084/m9.figshare.c.4169864	https://doi.org/10.6084/m9.figshare.c.4169864	Clinical and genomic patient annotations	Table 1: Patient annotations	figshare	doi:10.6084/m9.figshare.c.4169864	https://doi.org/10.6084/m9.figshare.c.4169864
sample 440	DNA copy number data processing	HumanHap550 Genotyping BeadChip v3 550k (SNP)	Illumina	segmented copy number data for sample 440	GSE103123_processed_matrix_tables/matrix_CO44_012750.txt	Gene Expression Omnibus	GSE103123	http://identifiers.org/geo:GSE103123	DNA copy number data processing	Defining cutoffs to call aberrations	Table 3: Segmented copy number data	figshare	doi:10.6084/m9.figshare.c.4169864	https://doi.org/10.6084/m9.figshare.c.4169864	Clinical and genomic patient annotations	Table 1: Patient annotations	figshare	doi:10.6084/m9.figshare.c.4169864	https://doi.org/10.6084/m9.figshare.c.4169864
sample 441	DNA copy number data processing	Genotyping BeadChip 600k (SNP)	Illumina	segmented copy number data for sample 441	GSE103123_processed_matrix_tables/matrix_CO44_012750.txt	Gene Expression Omnibus	GSE103123	http://identifiers.org/geo:GSE103123	DNA copy number data processing	Defining cutoffs to call aberrations	Table 3: Segmented copy number data	figshare	doi:10.6084/m9.figshare.c.4169864	https://doi.org/10.6084/m9.figshare.c.4169864	Clinical and genomic patient annotations	Table 1: Patient annotations	figshare	doi:10.6084/m9.figshare.c.4169864	https://doi.org/10.6084/m9.figshare.c.4169864
sample 442	DNA copy number data processing	HumanHap550 Genotyping BeadChip v3 550k (SNP)	Illumina	segmented copy number data for sample 442	GSE103123_processed_matrix_tables/matrix_CO44_012750.txt	Gene Expression Omnibus	GSE103123	http://identifiers.org/geo:GSE103123	DNA copy number data processing	Defining cutoffs to call aberrations	Table 3: Segmented copy number data	figshare	doi:10.6084/m9.figshare.c.4169864	https://doi.org/10.6084/m9.figshare.c.4169864	Clinical and genomic patient annotations	Table 1: Patient annotations	figshare	doi:10.6084/m9.figshare.c.4169864	https://doi.org/10.6084/m9.figshare.c.4169864
sample 443	DNA copy number data processing	HumanHap550 Genotyping BeadChip v3 550k (SNP)	Illumina	segmented copy number data for sample 443	GSE103123_processed_matrix_tables/matrix_CO44_012750.txt	Gene Expression Omnibus	GSE103123	http://identifiers.org/geo:GSE103123	DNA copy number data processing	Defining cutoffs to call aberrations	Table 3: Segmented copy number data	figshare	doi:10.6084/m9.figshare.c.4169864	https://doi.org/10.6084/m9.figshare.c.4169864	Clinical and genomic patient annotations	Table 1: Patient annotations	figshare	doi:10.6084/m9.figshare.c.4169864	https://doi.org/10.6084/m9.figshare.c.4169864
sample 444	DNA copy number data processing	HumanHap550 Genotyping BeadChip 550k (SNP)	Illumina	segmented copy number data for sample 444	GSE103123_processed_matrix_tables/matrix_CO44_012750.txt	Gene Expression Omnibus	GSE103123	http://identifiers.org/geo:GSE103123	DNA copy number data processing	Defining cutoffs to call aberrations	Table 3: Segmented copy number data	figshare	doi:10.6084/m9.figshare.c.4169864	https://doi.org/10.6084/m9.figshare.c.4169864	Clinical and genomic patient annotations	Table 1: Patient annotations	figshare	doi:10.6084/m9.figshare.c.4169864	https://doi.org/10.6084/m9.figshare.c.4169864
sample 445	DNA copy number data processing	Genotyping BeadChip 600k (SNP)	Illumina	segmented copy number data for sample 445	GSE103123_processed_matrix_tables/matrix_CO44_012750.txt	Gene Expression Omnibus	GSE103123	http://identifiers.org/geo:GSE103123	DNA copy number data processing	Defining cutoffs to call aberrations	Table 3: Segmented copy number data	figshare	doi:10.6084/m9.figshare.c.4169864	https://doi.org/10.6084/m9.figshare.c.4169864	Clinical and genomic patient annotations	Table 1: Patient annotations	figshare	doi:10.6084/m9.figshare.c.4169864	https://doi.org/10.6084/m9.figshare.c.4169864
sample 446	DNA copy number data processing	HumanHap550 Genotyping BeadChip v3 550k (SNP)	Illumina	segmented copy number data for sample 446	GSE103123_processed_matrix_tables/matrix_CO44_012750.txt	Gene Expression Omnibus	GSE103123	http://identifiers.org/geo:GSE103123	DNA copy number data processing	Defining cutoffs to call aberrations	Table 3: Segmented copy number data	figshare	doi:10.6084/m9.figshare.c.4169864	https://doi.org/10.6084/m9.figshare.c.4169864	Clinical and genomic patient annotations	Table 1: Patient annotations	figshare	doi:10.6084/m9.figshare.c.4169864	https://doi.org/10.6084/m9.figshare.c.4169864
sample 447	DNA copy number data processing	Genotyping BeadChip 600k (SNP)	Illumina	segmented copy number data for sample 447	GSE103123_processed_matrix_tables/matrix_CO44_012750.txt	Gene Expression Omnibus	GSE103123	http://identifiers.org/geo:GSE103123	DNA copy number data processing	Defining cutoffs to call aberrations	Table 3: Segmented copy number data	figshare	doi:10.6084/m9.figshare.c.4169864	https://doi.org/10.6084/m9.figshare.c.4169864	Clinical and genomic patient annotations	Table 1: Patient annotations	figshare	doi:10.6084/m9.figshare.c.4169864	https://doi.org/10.6084/m9.figshare.c.4169864
sample 448	DNA copy number data processing	Human610-Quad v1.0 BeadChip 610k (SNP)	Illumina	segmented copy number data for sample 448	GSE103123_processed_matrix_tables/matrix_CO44_012750.txt	Gene Expression Omnibus	GSE103123	http://identifiers.org/geo:GSE103123	DNA copy number data processing	Defining cutoffs to call aberrations	Table 3: Segmented copy number data	figshare	doi:10.6084/m9.figshare.c.4169864	https://doi.org/10.6084/m9.figshare.c.4169864	Clinical and genomic patient annotations	Table 1: Patient annotations	figshare	doi:10.6084/m9.figshare.c.4169864	https://doi.org/10.6084/m9.figshare.c.4169864
sample 449	DNA copy number data processing	Genotyping BeadChip 600k (SNP)	Illumina	segmented copy number data for sample 449	GSE103123_processed_matrix_tables/matrix_CO44_012750.txt	Gene Expression Omnibus	GSE103123	http://identifiers.org/geo:GSE103123	DNA copy number data processing	Defining cutoffs to call aberrations	Table 3: Segmented copy number data	figshare	doi:10.6084/m9.figshare.c.4169864	https://doi.org/10.6084/m9.figshare.c.4169864	Clinical and genomic patient annotations	Table 1: Patient annotations	figshare	doi:10.6084/m9.figshare.c.4169864	https://doi.org/10.6084/m9.figshare.c.4169864
sample 450	DNA copy number data processing	Genotyping BeadChip 600k (SNP)	Illumina	segmented copy number data for sample 450	GSE103123_processed_matrix_tables/matrix_CO44_012750.txt	Gene Expression Omnibus	GSE103123	http://identifiers.org/geo:GSE103123	DNA copy number data processing	Defining cutoffs to call aberrations	Table 3: Segmented copy number data	figshare	doi:10.6084/m9.figshare.c.4169864	https://doi.org/10.6084/m9.figshare.c.4169864	Clinical and genomic patient annotations	Table 1: Patient annotations	figshare	doi:10.6084/m9.figshare.c.4169864	https://doi.org/10.6084/m9.figshare.c.4169864
sample 451	DNA copy number data processing	Genotyping BeadChip 600k (SNP)	Illumina	segmented copy number data for sample 451	GSE103123_processed_matrix_tables/matrix_CO44_012750.txt	Gene Expression Omnibus	GSE103123	http://identifiers.org/geo:GSE103123	DNA copy number data processing	Defining cutoffs to call aberrations	Table 3: Segmented copy number data	figshare	doi:10.6084/m9.figshare.c.4169864	https://doi.org/10.6084/m9.figshare.c.4169864	Clinical and genomic patient annotations	Table 1: Patient annotations	figshare	doi:10.6084/m9.figshare.c.4169864	https://doi.org/10.6084/m9.figshare.c.4169864
sample 452	DNA copy number data processing	Human610-Quad v1.0 BeadChip 610k (SNP)	Illumina	segmented copy number data for sample 452	GSE103123_processed_matrix_tables/matrix_CO44_012750.txt	Gene Expression Omnibus	GSE103123	http://identifiers.org/geo:GSE103123	DNA copy number data processing	Defining cutoffs to call aberrations	Table 3: Segmented copy number data	figshare	doi:10.6084/m9.figshare.c.4169864	https://doi.org/10.6084/m9.figshare.c.4169864	Clinical and genomic patient annotations	Table 1: Patient annotations	figshare	doi:10.6084/m9.figshare.c.4169864	https://doi.org/10.6084/m9.figshare.c.4169864
sample 453	DNA copy number data processing	Genotyping BeadChip 600k (SNP)	Illumina	segmented copy number data for sample 453	GSE103123_processed_matrix_tables/matrix_CO44_012750.txt	Gene Expression Omnibus	GSE103123	http://identifiers.org/geo:GSE103123	DNA copy number data processing	Defining cutoffs to call aberrations	Table 3: Segmented copy number data	figshare	doi:10.6084/m9.figshare.c.4169864	https://doi.org/10.6084/m9.figshare.c.4169864	Clinical and genomic patient annotations	Table 1: Patient annotations	figshare	doi:10.6084/m9.figshare.c.4169864	https://doi.org/10.6084/m9.figshare.c.4169864
sample 454	DNA copy number data processing	Human610-Quad v1.0 BeadChip 610k (SNP)	Illumina	segmented copy number data for sample 454	GSE103123_processed_matrix_tables/matrix_CO44_012750.txt	Gene Expression Omnibus	GSE103123	http://identifiers.org/geo:GSE103123	DNA copy number data processing	Defining cutoffs to call aberrations	Table 3: Segmented copy number data	figshare	doi:10.6084/m9.figshare.c.4169864	https://doi.org/10.6084/m9.figshare.c.4169864	Clinical and genomic patient annotations	Table 1: Patient annotations	figshare	doi:10.6084/m9.figshare.c.4169864	https://doi.org/10.6084/m9.figshare.c.4169864
sample 455	DNA copy number data processing	Genotyping BeadChip 600k (SNP)	Illumina	segmented copy number data for sample 455	GSE103123_processed_matrix_tables/matrix_CO44_012750.txt	Gene Expression Omnibus	GSE103123	http://identifiers.org/geo:GSE103123	DNA copy number data processing	Defining cutoffs to call aberrations	Table 3: Segmented copy number data	figshare	doi:10.6084/m9.figshare.c.4169864	https://doi.org/10.6084/m9.figshare.c.4169864	Clinical and genomic patient annotations	Table 1: Patient annotations	figshare	doi:10.6084/m9.figshare.c.4169864	https://doi.org/10.6084/m9.figshare.c.4169864
sample 456	DNA copy number data processing	Genotyping BeadChip 600k (SNP)	Illumina	segmented copy number data for sample 456	GSE103123_processed_matrix_tables/matrix_CO44_012750.txt	Gene Expression Omnibus	GSE103123	http://identifiers.org/geo:GSE103123	DNA copy number data processing	Defining cutoffs to call aberrations	Table 3: Segmented copy number data	figshare	doi:10.6084/m9.figshare.c.4169864	https://doi.org/10.6084/m9.figshare.c.4169864	Clinical and genomic patient annotations	Table 1: Patient annotations	figshare	doi:10.6084/m9.figshare.c.4169864	https://doi.org/10.6084/m9.figshare.c.4169864
sample 457	DNA copy number data processing	Genotyping BeadChip 600k (SNP)	Illumina	segmented copy number data for sample 457	GSE103123_processed_matrix_tables/matrix_CO44_012750.txt	Gene Expression Omnibus	GSE103123	http://identifiers.org/geo:GSE103123	DNA copy number data processing	Defining cutoffs to call aberrations	Table 3: Segmented copy number data	figshare	doi:10.6084/m9.figshare.c.4169864	https://doi.org/10.6084/m9.figshare.c.4169864	Clinical and genomic patient annotations	Table 1: Patient annotations	figshare	doi:10.6084/m9.figshare.c.4169864	https://doi.org/10.6084/m9.figshare.c.4169864
sample 458	DNA copy number data processing	Genotyping BeadChip 600k (SNP)	Illumina	segmented copy number data for sample 458	GSE103123_processed_matrix_tables/matrix_CO44_012750.txt	Gene Expression Omnibus	GSE103123	http://identifiers.org/geo:GSE103123	DNA copy number data processing	Defining cutoffs to call aberrations	Table 3: Segmented copy number data	figshare	doi:10.6084/m9.figshare.c.4169864	https://doi.org/10.6084/m9.figshare.c.4169864	Clinical and genomic patient annotations	Table 1: Patient annotations	figshare	doi:10.6084/m9.figshare.c.4169864	https://doi.org/10.6084/m9.figshare.c.4169864
sample 459	DNA copy number data processing	Genotyping BeadChip 600k (SNP)	Illumina	segmented copy number data for sample 459	GSE103123_processed_matrix_tables/matrix_CO44_012750.txt	Gene Expression Omnibus	GSE103123	http://identifiers.org/geo:GSE103123	DNA copy number data processing	Defining cutoffs to call aberrations	Table 3: Segmented copy number data	figshare	doi:10.6084/m9.figshare.c.4169864	https://doi.org/10.6084/m9.figshare.c.4169864	Clinical and genomic patient annotations	Table 1: Patient annotations	figshare	doi:10.6084/m9.figshare.c.4169864	https://doi.org/10.6084/m9.figshare.c.4169864
sample 460	DNA copy number data processing	Genotyping BeadChip 600k (SNP)	Illumina	segmented copy number data for sample 460	GSE103123_processed_matrix_tables/matrix_CO1M.txt	Gene Expression Omnibus	GSE103123	http://identifiers.org/geo:GSE103123	DNA copy number data processing	Defining cutoffs to call aberrations	Table 3: Segmented copy number data	figshare	doi:10.6084/m9.figshare.c.4169864	https://doi.org/10.6084/m9.figshare.c.4169864	Clinical and genomic patient annotations	Table 1: Patient annotations	figshare	doi:10.6084/m9.figshare.c.4169864	https://doi.org/10.6084/m9.figshare.c.4169864
sample 461	DNA copy number data processing	Genotyping BeadChip 600k (SNP)	Illumina	segmented copy number data for sample 461	GSE103123_processed_matrix_tables/matrix_CO1M.txt	Gene Expression Omnibus	GSE103123	http://identifiers.org/geo:GSE103123	DNA copy number data processing	Defining cutoffs to call aberrations	Table 3: Segmented copy number data	figshare	doi:10.6084/m9.figshare.c.4169864	https://doi.org/10.6084/m9.figshare.c.4169864	Clinical and genomic patient annotations	Table 1: Patient annotations	figshare	doi:10.6084/m9.figshare.c.4169864	https://doi.org/10.6084/m9.figshare.c.4169864
sample 462	DNA copy number data processing	Genotyping BeadChip 600k (SNP)	Illumina	segmented copy number data for sample 462	GSE103123_processed_matrix_tables/matrix_CO1M.txt	Gene Expression Omnibus	GSE103123	http://identifiers.org/geo:GSE103123	DNA copy number data processing	Defining cutoffs to call aberrations	Table 3: Segmented copy number data	figshare	doi:10.6084/m9.figshare.c.4169864	https://doi.org/10.6084/m9.figshare.c.4169864	Clinical and genomic patient annotations	Table 1: Patient annotations	figshare	doi:10.6084/m9.figshare.c.4169864	https://doi.org/10.6084/m9.figshare.c.4169864
sample 463	DNA copy number data processing	Human610-Quad v1.0 BeadChip 610k (SNP)	Illumina	segmented copy number data for sample 463	GSE103123_processed_matrix_tables/matrix_CO1M.txt	Gene Expression Omnibus	GSE103123	http://identifiers.org/geo:GSE103123	DNA copy number data processing	Defining cutoffs to call aberrations	Table 3: Segmented copy number data	figshare	doi:10.6084/m9.figshare.c.4169864	https://doi.org/10.6084/m9.figshare.c.4169864	Clinical and genomic patient annotations	Table 1: Patient annotations	figshare	doi:10.6084/m9.figshare.c.4169864	https://doi.org/10.6084/m9.figshare.c.4169864
sample 464	DNA copy number data processing	Human610-Quad v1.0 BeadChip 610k (SNP)	Illumina	segmented copy number data for sample 464	GSE103123_processed_matrix_tables/matrix_CO1M.txt	Gene Expression Omnibus	GSE103123	http://identifiers.org/geo:GSE103123	DNA copy number data processing	Defining cutoffs to call aberrations	Table 3: Segmented copy number data	figshare	doi:10.6084/m9.figshare.c.4169864	https://doi.org/10.6084/m9.figshare.c.4169864	Clinical and genomic patient annotations	Table 1: Patient annotations	figshare	doi:10.6084/m9.figshare.c.4169864	https://doi.org/10.6084/m9.figshare.c.4169864
sample 465	DNA copy number data processing	Genotyping BeadChip 600k (SNP)	Illumina	segmented copy number data for sample 465	GSE103123_processed_matrix_tables/matrix_IT.txt	Gene Expression Omnibus	GSE103123	http://identifiers.org/geo:GSE103123	DNA copy number data processing	Defining cutoffs to call aberrations	Table 3: Segmented copy number data	figshare	doi:10.6084/m9.figshare.c.4169864	https://doi.org/10.6084/m9.figshare.c.4169864	Clinical and genomic patient annotations	Table 1: Patient annotations	figshare	doi:10.6084/m9.figshare.c.4169864	https://doi.org/10.6084/m9.figshare.c.4169864
sample 466	DNA copy number data processing	Human610-Quad v1.0 BeadChip 610k (SNP)	Illumina	segmented copy number data for sample 466	GSE103123_processed_matrix_tables/matrix_IT.txt	Gene Expression Omnibus	GSE103123	http://identifiers.org/geo:GSE103123	DNA copy number data processing	Defining cutoffs to call aberrations	Table 3: Segmented copy number data	figshare	doi:10.6084/m9.figshare.c.4169864	https://doi.org/10.6084/m9.figshare.c.4169864	Clinical and genomic patient annotations	Table 1: Patient annotations	figshare	doi:10.6084/m9.figshare.c.4169864	https://doi.org/10.6084/m9.figshare.c.4169864
sample 467	DNA copy number data processing	Genotyping BeadChip 600k (SNP)	Illumina	segmented copy number data for sample 467	GSE103123_processed_matrix_tables/matrix_IT.txt	Gene Expression Omnibus	GSE103123	http://identifiers.org/geo:GSE103123	DNA copy number data processing	Defining cutoffs to call aberrations	Table 3: Segmented copy number data	figshare	doi:10.6084/m9.figshare.c.4169864	https://doi.org/10.6084/m9.figshare.c.4169864	Clinical and genomic patient annotations	Table 1: Patient annotations	figshare	doi:10.6084/m9.figshare.c.4169864	https://doi.org/10.6084/m9.figshare.c.4169864
sample 468	DNA copy number data processing	Genotyping BeadChip 600k (SNP)	Illumina	segmented copy number data for sample 468	GSE103123_processed_matrix_tables/matrix_IT.txt	Gene Expression Omnibus	GSE103123	http://identifiers.org/geo:GSE103123	DNA copy number data processing	Defining cutoffs to call aberrations	Table 3: Segmented copy number data	figshare	doi:10.6084/m9.figshare.c.4169864	https://doi.org/10.6084/m9.figshare.c.4169864	Clinical and genomic patient annotations	Table 1: Patient annotations	figshare	doi:10.6084/m9.figshare.c.4169864	https://doi.org/10.6084/m9.figshare.c.4169864
sample 469	DNA copy number data processing	Human610-Quad v1.0 BeadChip 610k (SNP)	Illumina	segmented copy number data for sample 469	GSE103123_processed_matrix_tables/matrix_IT.txt	Gene Expression Omnibus	GSE103123	http://identifiers.org/geo:GSE103123	DNA copy number data processing	Defining cutoffs to call aberrations	Table 3: Segmented copy number data	figshare	doi:10.6084/m9.figshare.c.4169864	https://doi.org/10.6084/m9.figshare.c.4169864	Clinical and genomic patient annotations	Table 1: Patient annotations	figshare	doi:10.6084/m9.figshare.c.4169864	https://doi.org/10.6084/m9.figshare.c.4169864
sample 470	DNA copy number data processing	Genotyping BeadChip 600k (SNP)	Illumina	segmented copy number data for sample 470	GSE103123_processed_matrix_tables/matrix_IT.txt	Gene Expression Omnibus	GSE103123	http://identifiers.org/geo:GSE103123	DNA copy number data processing	Defining cutoffs to call aberrations	Table 3: Segmented copy number data	figshare	doi:10.6084/m9.figshare.c.4169864	https://doi.org/10.6084/m9.figshare.c.4169864	Clinical and genomic patient annotations	Table 1: Patient annotations	figshare	doi:10.6084/m9.figshare.c.4169864	https://doi.org/10.6084/m9.figshare.c.4169864
sample 471	DNA copy number data processing	Genotyping BeadChip 600k (SNP)	Illumina	segmented copy number data for sample 471	GSE103123_processed_matrix_tables/matrix_IT.txt	Gene Expression Omnibus	GSE103123	http://identifiers.org/geo:GSE103123	DNA copy number data processing	Defining cutoffs to call aberrations	Table 3: Segmented copy number data	figshare	doi:10.6084/m9.figshare.c.4169864	https://doi.org/10.6084/m9.figshare.c.4169864	Clinical and genomic patient annotations	Table 1: Patient annotations	figshare	doi:10.6084/m9.figshare.c.4169864	https://doi.org/10.6084/m9.figshare.c.4169864
sample 472	DNA copy number data processing	Genotyping BeadChip 600k (SNP)	Illumina	segmented copy number data for sample 472	GSE103123_processed_matrix_tables/matrix_IT.txt	Gene Expression Omnibus	GSE103123	http://identifiers.org/geo:GSE103123	DNA copy number data processing	Defining cutoffs to call aberrations	Table 3: Segmented copy number data	figshare	doi:10.6084/m9.figshare.c.4169864	https://doi.org/10.6084/m9.figshare.c.4169864	Clinical and genomic patient annotations	Table 1: Patient annotations	figshare	doi:10.6084/m9.figshare.c.4169864	https://doi.org/10.6084/m9.figshare.c.4169864
sample 473	DNA copy number data processing	Genotyping BeadChip 600k (SNP)	Illumina	segmented copy number data for sample 473	GSE103123_processed_matrix_tables/matrix_IT.txt	Gene Expression Omnibus	GSE103123	http://identifiers.org/geo:GSE103123	DNA copy number data processing	Defining cutoffs to call aberrations	Table 3: Segmented copy number data	figshare	doi:10.6084/m9.figshare.c.4169864	https://doi.org/10.6084/m9.figshare.c.4169864	Clinical and genomic patient annotations	Table 1: Patient annotations	figshare	doi:10.6084/m9.figshare.c.4169864	https://doi.org/10.6084/m9.figshare.c.4169864
sample 474	DNA copy number data processing	Genotyping BeadChip 600k (SNP)	Illumina	segmented copy number data for sample 474	GSE103123_processed_matrix_tables/matrix_IT.txt	Gene Expression Omnibus	GSE103123	http://identifiers.org/geo:GSE103123	DNA copy number data processing	Defining cutoffs to call aberrations	Table 3: Segmented copy number data	figshare	doi:10.6084/m9.figshare.c.4169864	https://doi.org/10.6084/m9.figshare.c.4169864	Clinical and genomic patient annotations	Table 1: Patient annotations	figshare	doi:10.6084/m9.figshare.c.4169864	https://doi.org/10.6084/m9.figshare.c.4169864
sample 475	DNA copy number data processing	Genotyping BeadChip 600k (SNP)	Illumina	segmented copy number data for sample 475	GSE103123_processed_matrix_tables/matrix_IT.txt	Gene Expression Omnibus	GSE103123	http://identifiers.org/geo:GSE103123	DNA copy number data processing	Defining cutoffs to call aberrations	Table 3: Segmented copy number data	figshare	doi:10.6084/m9.figshare.c.4169864	https://doi.org/10.6084/m9.figshare.c.4169864	Clinical and genomic patient annotations	Table 1: Patient annotations	figshare	doi:10.6084/m9.figshare.c.4169864	https://doi.org/10.6084/m9.figshare.c.4169864
sample 476	DNA copy number data processing	Genotyping BeadChip 600k (SNP)	Illumina	segmented copy number data for sample 476	GSE103123_processed_matrix_tables/matrix_IT.txt	Gene Expression Omnibus	GSE103123	http://identifiers.org/geo:GSE103123	DNA copy number data processing	Defining cutoffs to call aberrations	Table 3: Segmented copy number data	figshare	doi:10.6084/m9.figshare.c.4169864	https://doi.org/10.6084/m9.figshare.c.4169864	Clinical and genomic patient annotations	Table 1: Patient annotations	figshare	doi:10.6084/m9.figshare.c.4169864	https://doi.org/10.6084/m9.figshare.c.4169864
sample 477	DNA copy number data processing	Genotyping BeadChip 600k (SNP)	Illumina	segmented copy number data for sample 477	GSE103123_processed_matrix_tables/matrix_IT.txt	Gene Expression Omnibus	GSE103123	http://identifiers.org/geo:GSE103123	DNA copy number data processing	Defining cutoffs to call aberrations	Table 3: Segmented copy number data	figshare	doi:10.6084/m9.figshare.c.4169864	https://doi.org/10.6084/m9.figshare.c.4169864	Clinical and genomic patient annotations	Table 1: Patient annotations	figshare	doi:10.6084/m9.figshare.c.4169864	https://doi.org/10.6084/m9.figshare.c.4169864
sample 478	DNA copy number data processing	Genotyping BeadChip 600k (SNP)	Illumina	segmented copy number data for sample 478	GSE103123_processed_matrix_tables/matrix_IT.txt	Gene Expression Omnibus	GSE103123	http://identifiers.org/geo:GSE103123	DNA copy number data processing	Defining cutoffs to call aberrations	Table 3: Segmented copy number data	figshare	doi:10.6084/m9.figshare.c.4169864	https://doi.org/10.6084/m9.figshare.c.4169864	Clinical and genomic patient annotations	Table 1: Patient annotations	figshare	doi:10.6084/m9.figshare.c.4169864	https://doi.org/10.6084/m9.figshare.c.4169864
sample 479	DNA copy number data processing	Genotyping BeadChip 600k (SNP)	Illumina	segmented copy number data for sample 479	GSE103123_processed_matrix_tables/matrix_IT.txt	Gene Expression Omnibus	GSE103123	http://identifiers.org/geo:GSE103123	DNA copy number data processing	Defining cutoffs to call aberrations	Table 3: Segmented copy number data	figshare	doi:10.6084/m9.figshare.c.4169864	https://doi.org/10.6084/m9.figshare.c.4169864	Clinical and genomic patient annotations	Table 1: Patient annotations	figshare	doi:10.6084/m9.figshare.c.4169864	https://doi.org/10.6084/m9.figshare.c.4169864
sample 480	DNA copy number data processing	Genotyping BeadChip 600k (SNP)	Illumina	segmented copy number data for sample 480	GSE103123_processed_matrix_tables/matrix_IT.txt	Gene Expression Omnibus	GSE103123	http://identifiers.org/geo:GSE103123	DNA copy number data processing	Defining cutoffs to call aberrations	Table 3: Segmented copy number data	figshare	doi:10.6084/m9.figshare.c.4169864	https://doi.org/10.6084/m9.figshare.c.4169864	Clinical and genomic patient annotations	Table 1: Patient annotations	figshare	doi:10.6084/m9.figshare.c.4169864	https://doi.org/10.6084/m9.figshare.c.4169864
sample 481	DNA copy number data processing	Human610-Quad v1.0 BeadChip 610k (SNP)	Illumina	segmented copy number data for sample 481	GSE103123_processed_matrix_tables/matrix_IT.txt	Gene Expression Omnibus	GSE103123	http://identifiers.org/geo:GSE103123	DNA copy number data processing	Defining cutoffs to call aberrations	Table 3: Segmented copy number data	figshare	doi:10.6084/m9.figshare.c.4169864	https://doi.org/10.6084/m9.figshare.c.4169864	Clinical and genomic patient annotations	Table 1: Patient annotations	figshare	doi:10.6084/m9.figshare.c.4169864	https://doi.org/10.6084/m9.figshare.c.4169864
sample 482	DNA copy number data processing	Genotyping BeadChip 600k (SNP)	Illumina	segmented copy number data for sample 482	GSE103123_processed_matrix_tables/matrix_IT.txt	Gene Expression Omnibus	GSE103123	http://identifiers.org/geo:GSE103123	DNA copy number data processing	Defining cutoffs to call aberrations	Table 3: Segmented copy number data	figshare	doi:10.6084/m9.figshare.c.4169864	https://doi.org/10.6084/m9.figshare.c.4169864	Clinical and genomic patient annotations	Table 1: Patient annotations	figshare	doi:10.6084/m9.figshare.c.4169864	https://doi.org/10.6084/m9.figshare.c.4169864
sample 483	DNA copy number data processing	Genotyping BeadChip 600k (SNP)	Illumina	segmented copy number data for sample 483	GSE103123_processed_matrix_tables/matrix_IT.txt	Gene Expression Omnibus	GSE103123	http://identifiers.org/geo:GSE103123	DNA copy number data processing	Defining cutoffs to call aberrations	Table 3: Segmented copy number data	figshare	doi:10.6084/m9.figshare.c.4169864	https://doi.org/10.6084/m9.figshare.c.4169864	Clinical and genomic patient annotations	Table 1: Patient annotations	figshare	doi:10.6084/m9.figshare.c.4169864	https://doi.org/10.6084/m9.figshare.c.4169864
sample 484	DNA copy number data processing	Genotyping BeadChip 600k (SNP)	Illumina	segmented copy number data for sample 484	GSE103123_processed_matrix_tables/matrix_IT.txt	Gene Expression Omnibus	GSE103123	http://identifiers.org/geo:GSE103123	DNA copy number data processing	Defining cutoffs to call aberrations	Table 3: Segmented copy number data	figshare	doi:10.6084/m9.figshare.c.4169864	https://doi.org/10.6084/m9.figshare.c.4169864	Clinical and genomic patient annotations	Table 1: Patient annotations	figshare	doi:10.6084/m9.figshare.c.4169864	https://doi.org/10.6084/m9.figshare.c.4169864
sample 485	DNA copy number data processing	Genotyping BeadChip 600k (SNP)	Illumina	segmented copy number data for sample 485	GSE103123_processed_matrix_tables/matrix_IT.txt	Gene Expression Omnibus	GSE103123	http://identifiers.org/geo:GSE103123	DNA copy number data processing	Defining cutoffs to call aberrations	Table 3: Segmented copy number data	figshare	doi:10.6084/m9.figshare.c.4169864	https://doi.org/10.6084/m9.figshare.c.4169864	Clinical and genomic patient annotations	Table 1: Patient annotations	figshare	doi:10.6084/m9.figshare.c.4169864	https://doi.org/10.6084/m9.figshare.c.4169864
sample 486	DNA copy number data processing	Genotyping BeadChip 600k (SNP)	Illumina	segmented copy number data for sample 486	GSE103123_processed_matrix_tables/matrix_IT.txt	Gene Expression Omnibus	GSE103123	http://identifiers.org/geo:GSE103123	DNA copy number data processing	Defining cutoffs to call aberrations	Table 3: Segmented copy number data	figshare	doi:10.6084/m9.figshare.c.4169864	https://doi.org/10.6084/m9.figshare.c.4169864	Clinical and genomic patient annotations	Table 1: Patient annotations	figshare	doi:10.6084/m9.figshare.c.4169864	https://doi.org/10.6084/m9.figshare.c.4169864
sample 487	DNA copy number data processing	Genotyping BeadChip 600k (SNP)	Illumina	segmented copy number data for sample 487	GSE103123_processed_matrix_tables/matrix_IT.txt	Gene Expression Omnibus	GSE103123	http://identifiers.org/geo:GSE103123	DNA copy number data processing	Defining cutoffs to call aberrations	Table 3: Segmented copy number data	figshare	doi:10.6084/m9.figshare.c.4169864	https://doi.org/10.6084/m9.figshare.c.4169864	Clinical and genomic patient annotations	Table 1: Patient annotations	figshare	doi:10.6084/m9.figshare.c.4169864	https://doi.org/10.6084/m9.figshare.c.4169864
sample 488	DNA copy number data processing	Human610-Quad v1.0 BeadChip 610k (SNP)	Illumina	segmented copy number data for sample 488	GSE103123_processed_matrix_tables/matrix_IT.txt	Gene Expression Omnibus	GSE103123	http://identifiers.org/geo:GSE103123	DNA copy number data processing	Defining cutoffs to call aberrations	Table 3: Segmented copy number data	figshare	doi:10.6084/m9.figshare.c.4169864	https://doi.org/10.6084/m9.figshare.c.4169864	Clinical and genomic patient annotations	Table 1: Patient annotations	figshare	doi:10.6084/m9.figshare.c.4169864	https://doi.org/10.6084/m9.figshare.c.4169864
sample 489	DNA copy number data processing	GeneChip Mapping 250K Nsp (SNP)	Affymetrix	segmented copy number data for sample 489	GSE103123_processed_matrix_tables/matrix_JAP.txt	Gene Expression Omnibus	GSE103123	http://identifiers.org/geo:GSE103123	DNA copy number data processing	Defining cutoffs to call aberrations	Table 3: Segmented copy number data	figshare	doi:10.6084/m9.figshare.c.4169864	https://doi.org/10.6084/m9.figshare.c.4169864	Clinical and genomic patient annotations	Table 1: Patient annotations	figshare	doi:10.6084/m9.figshare.c.4169864	https://doi.org/10.6084/m9.figshare.c.4169864
sample 490	DNA copy number data processing	GeneChip Mapping 250K Nsp (SNP)	Affymetrix	segmented copy number data for sample 490	GSE103123_processed_matrix_tables/matrix_JAP.txt	Gene Expression Omnibus	GSE103123	http://identifiers.org/geo:GSE103123	DNA copy number data processing	Defining cutoffs to call aberrations	Table 3: Segmented copy number data	figshare	doi:10.6084/m9.figshare.c.4169864	https://doi.org/10.6084/m9.figshare.c.4169864	Clinical and genomic patient annotations	Table 1: Patient annotations	figshare	doi:10.6084/m9.figshare.c.4169864	https://doi.org/10.6084/m9.figshare.c.4169864
sample 491	DNA copy number data processing	GeneChip Mapping 250K Nsp (SNP)	Affymetrix	segmented copy number data for sample 491	GSE103123_processed_matrix_tables/matrix_JAP.txt	Gene Expression Omnibus	GSE103123	http://identifiers.org/geo:GSE103123	DNA copy number data processing	Defining cutoffs to call aberrations	Table 3: Segmented copy number data	figshare	doi:10.6084/m9.figshare.c.4169864	https://doi.org/10.6084/m9.figshare.c.4169864	Clinical and genomic patient annotations	Table 1: Patient annotations	figshare	doi:10.6084/m9.figshare.c.4169864	https://doi.org/10.6084/m9.figshare.c.4169864
sample 492	DNA copy number data processing	GeneChip Mapping 250K Nsp (SNP)	Affymetrix	segmented copy number data for sample 492	GSE103123_processed_matrix_tables/matrix_JAP.txt	Gene Expression Omnibus	GSE103123	http://identifiers.org/geo:GSE103123	DNA copy number data processing	Defining cutoffs to call aberrations	Table 3: Segmented copy number data	figshare	doi:10.6084/m9.figshare.c.4169864	https://doi.org/10.6084/m9.figshare.c.4169864	Clinical and genomic patient annotations	Table 1: Patient annotations	figshare	doi:10.6084/m9.figshare.c.4169864	https://doi.org/10.6084/m9.figshare.c.4169864
sample 493	DNA copy number data processing	GeneChip Mapping 250K Nsp (SNP)	Affymetrix	segmented copy number data for sample 493	GSE103123_processed_matrix_tables/matrix_JAP.txt	Gene Expression Omnibus	GSE103123	http://identifiers.org/geo:GSE103123	DNA copy number data processing	Defining cutoffs to call aberrations	Table 3: Segmented copy number data	figshare	doi:10.6084/m9.figshare.c.4169864	https://doi.org/10.6084/m9.figshare.c.4169864	Clinical and genomic patient annotations	Table 1: Patient annotations	figshare	doi:10.6084/m9.figshare.c.4169864	https://doi.org/10.6084/m9.figshare.c.4169864
sample 494	DNA copy number data processing	GeneChip Mapping 250K Nsp (SNP)	Affymetrix	segmented copy number data for sample 494	GSE103123_processed_matrix_tables/matrix_JAP.txt	Gene Expression Omnibus	GSE103123	http://identifiers.org/geo:GSE103123	DNA copy number data processing	Defining cutoffs to call aberrations	Table 3: Segmented copy number data	figshare	doi:10.6084/m9.figshare.c.4169864	https://doi.org/10.6084/m9.figshare.c.4169864	Clinical and genomic patient annotations	Table 1: Patient annotations	figshare	doi:10.6084/m9.figshare.c.4169864	https://doi.org/10.6084/m9.figshare.c.4169864
sample 495	DNA copy number data processing	GeneChip Mapping 250K Nsp (SNP)	Affymetrix	segmented copy number data for sample 495	GSE103123_processed_matrix_tables/matrix_JAP.txt	Gene Expression Omnibus	GSE103123	http://identifiers.org/geo:GSE103123	DNA copy number data processing	Defining cutoffs to call aberrations	Table 3: Segmented copy number data	figshare	doi:10.6084/m9.figshare.c.4169864	https://doi.org/10.6084/m9.figshare.c.4169864	Clinical and genomic patient annotations	Table 1: Patient annotations	figshare	doi:10.6084/m9.figshare.c.4169864	https://doi.org/10.6084/m9.figshare.c.4169864
sample 496	DNA copy number data processing	GeneChip Mapping 250K Nsp (SNP)	Affymetrix	segmented copy number data for sample 496	GSE103123_processed_matrix_tables/matrix_JAP.txt	Gene Expression Omnibus	GSE103123	http://identifiers.org/geo:GSE103123	DNA copy number data processing	Defining cutoffs to call aberrations	Table 3: Segmented copy number data	figshare	doi:10.6084/m9.figshare.c.4169864	https://doi.org/10.6084/m9.figshare.c.4169864	Clinical and genomic patient annotations	Table 1: Patient annotations	figshare	doi:10.6084/m9.figshare.c.4169864	https://doi.org/10.6084/m9.figshare.c.4169864
sample 497	DNA copy number data processing	GeneChip Mapping 250K Nsp (SNP)	Affymetrix	segmented copy number data for sample 497	GSE103123_processed_matrix_tables/matrix_JAP.txt	Gene Expression Omnibus	GSE103123	http://identifiers.org/geo:GSE103123	DNA copy number data processing	Defining cutoffs to call aberrations	Table 3: Segmented copy number data	figshare	doi:10.6084/m9.figshare.c.4169864	https://doi.org/10.6084/m9.figshare.c.4169864	Clinical and genomic patient annotations	Table 1: Patient annotations	figshare	doi:10.6084/m9.figshare.c.4169864	https://doi.org/10.6084/m9.figshare.c.4169864
sample 498	DNA copy number data processing	GeneChip Mapping 250K Nsp (SNP)	Affymetrix	segmented copy number data for sample 498	GSE103123_processed_matrix_tables/matrix_JAP.txt	Gene Expression Omnibus	GSE103123	http://identifiers.org/geo:GSE103123	DNA copy number data processing	Defining cutoffs to call aberrations	Table 3: Segmented copy number data	figshare	doi:10.6084/m9.figshare.c.4169864	https://doi.org/10.6084/m9.figshare.c.4169864	Clinical and genomic patient annotations	Table 1: Patient annotations	figshare	doi:10.6084/m9.figshare.c.4169864	https://doi.org/10.6084/m9.figshare.c.4169864
sample 499	DNA copy number data processing	GeneChip Mapping 250K Nsp (SNP)	Affymetrix	segmented copy number data for sample 499	GSE103123_processed_matrix_tables/matrix_JAP.txt	Gene Expression Omnibus	GSE103123	http://identifiers.org/geo:GSE103123	DNA copy number data processing	Defining cutoffs to call aberrations	Table 3: Segmented copy number data	figshare	doi:10.6084/m9.figshare.c.4169864	https://doi.org/10.6084/m9.figshare.c.4169864	Clinical and genomic patient annotations	Table 1: Patient annotations	figshare	doi:10.6084/m9.figshare.c.4169864	https://doi.org/10.6084/m9.figshare.c.4169864
sample 500	DNA copy number data processing	GeneChip Mapping 250K Nsp (SNP)	Affymetrix	segmented copy number data for sample 500	GSE103123_processed_matrix_tables/matrix_JAP.txt	Gene Expression Omnibus	GSE103123	http://identifiers.org/geo:GSE103123	DNA copy number data processing	Defining cutoffs to call aberrations	Table 3: Segmented copy number data	figshare	doi:10.6084/m9.figshare.c.4169864	https://doi.org/10.6084/m9.figshare.c.4169864	Clinical and genomic patient annotations	Table 1: Patient annotations	figshare	doi:10.6084/m9.figshare.c.4169864	https://doi.org/10.6084/m9.figshare.c.4169864
sample 501	DNA copy number data processing	GeneChip Mapping 250K Nsp (SNP)	Affymetrix	segmented copy number data for sample 501	GSE103123_processed_matrix_tables/matrix_JAP.txt	Gene Expression Omnibus	GSE103123	http://identifiers.org/geo:GSE103123	DNA copy number data processing	Defining cutoffs to call aberrations	Table 3: Segmented copy number data	figshare	doi:10.6084/m9.figshare.c.4169864	https://doi.org/10.6084/m9.figshare.c.4169864	Clinical and genomic patient annotations	Table 1: Patient annotations	figshare	doi:10.6084/m9.figshare.c.4169864	https://doi.org/10.6084/m9.figshare.c.4169864
sample 502	DNA copy number data processing	GeneChip Mapping 250K Nsp (SNP)	Affymetrix	segmented copy number data for sample 502	GSE103123_processed_matrix_tables/matrix_JAP.txt	Gene Expression Omnibus	GSE103123	http://identifiers.org/geo:GSE103123	DNA copy number data processing	Defining cutoffs to call aberrations	Table 3: Segmented copy number data	figshare	doi:10.6084/m9.figshare.c.4169864	https://doi.org/10.6084/m9.figshare.c.4169864	Clinical and genomic patient annotations	Table 1: Patient annotations	figshare	doi:10.6084/m9.figshare.c.4169864	https://doi.org/10.6084/m9.figshare.c.4169864
sample 503	DNA copy number data processing	GeneChip Mapping 250K Nsp (SNP)	Affymetrix	segmented copy number data for sample 503	GSE103123_processed_matrix_tables/matrix_JAP.txt	Gene Expression Omnibus	GSE103123	http://identifiers.org/geo:GSE103123	DNA copy number data processing	Defining cutoffs to call aberrations	Table 3: Segmented copy number data	figshare	doi:10.6084/m9.figshare.c.4169864	https://doi.org/10.6084/m9.figshare.c.4169864	Clinical and genomic patient annotations	Table 1: Patient annotations	figshare	doi:10.6084/m9.figshare.c.4169864	https://doi.org/10.6084/m9.figshare.c.4169864
sample 504	DNA copy number data processing	GeneChip Mapping 250K Nsp (SNP)	Affymetrix	segmented copy number data for sample 504	GSE103123_processed_matrix_tables/matrix_JAP.txt	Gene Expression Omnibus	GSE103123	http://identifiers.org/geo:GSE103123	DNA copy number data processing	Defining cutoffs to call aberrations	Table 3: Segmented copy number data	figshare	doi:10.6084/m9.figshare.c.4169864	https://doi.org/10.6084/m9.figshare.c.4169864	Clinical and genomic patient annotations	Table 1: Patient annotations	figshare	doi:10.6084/m9.figshare.c.4169864	https://doi.org/10.6084/m9.figshare.c.4169864
sample 505	DNA copy number data processing	GeneChip Mapping 250K Nsp (SNP)	Affymetrix	segmented copy number data for sample 505	GSE103123_processed_matrix_tables/matrix_JAP.txt	Gene Expression Omnibus	GSE103123	http://identifiers.org/geo:GSE103123	DNA copy number data processing	Defining cutoffs to call aberrations	Table 3: Segmented copy number data	figshare	doi:10.6084/m9.figshare.c.4169864	https://doi.org/10.6084/m9.figshare.c.4169864	Clinical and genomic patient annotations	Table 1: Patient annotations	figshare	doi:10.6084/m9.figshare.c.4169864	https://doi.org/10.6084/m9.figshare.c.4169864
sample 506	DNA copy number data processing	GeneChip Mapping 250K Nsp (SNP)	Affymetrix	segmented copy number data for sample 506	GSE103123_processed_matrix_tables/matrix_JAP.txt	Gene Expression Omnibus	GSE103123	http://identifiers.org/geo:GSE103123	DNA copy number data processing	Defining cutoffs to call aberrations	Table 3: Segmented copy number data	figshare	doi:10.6084/m9.figshare.c.4169864	https://doi.org/10.6084/m9.figshare.c.4169864	Clinical and genomic patient annotations	Table 1: Patient annotations	figshare	doi:10.6084/m9.figshare.c.4169864	https://doi.org/10.6084/m9.figshare.c.4169864
sample 507	DNA copy number data processing	GeneChip Mapping 250K Nsp (SNP)	Affymetrix	segmented copy number data for sample 507	GSE103123_processed_matrix_tables/matrix_JAP.txt	Gene Expression Omnibus	GSE103123	http://identifiers.org/geo:GSE103123	DNA copy number data processing	Defining cutoffs to call aberrations	Table 3: Segmented copy number data	figshare	doi:10.6084/m9.figshare.c.4169864	https://doi.org/10.6084/m9.figshare.c.4169864	Clinical and genomic patient annotations	Table 1: Patient annotations	figshare	doi:10.6084/m9.figshare.c.4169864	https://doi.org/10.6084/m9.figshare.c.4169864
sample 508	DNA copy number data processing	GeneChip Mapping 250K Nsp (SNP)	Affymetrix	segmented copy number data for sample 508	GSE103123_processed_matrix_tables/matrix_JAP.txt	Gene Expression Omnibus	GSE103123	http://identifiers.org/geo:GSE103123	DNA copy number data processing	Defining cutoffs to call aberrations	Table 3: Segmented copy number data	figshare	doi:10.6084/m9.figshare.c.4169864	https://doi.org/10.6084/m9.figshare.c.4169864	Clinical and genomic patient annotations	Table 1: Patient annotations	figshare	doi:10.6084/m9.figshare.c.4169864	https://doi.org/10.6084/m9.figshare.c.4169864
sample 509	DNA copy number data processing	GeneChip Mapping 250K Nsp (SNP)	Affymetrix	segmented copy number data for sample 509	GSE103123_processed_matrix_tables/matrix_JAP.txt	Gene Expression Omnibus	GSE103123	http://identifiers.org/geo:GSE103123	DNA copy number data processing	Defining cutoffs to call aberrations	Table 3: Segmented copy number data	figshare	doi:10.6084/m9.figshare.c.4169864	https://doi.org/10.6084/m9.figshare.c.4169864	Clinical and genomic patient annotations	Table 1: Patient annotations	figshare	doi:10.6084/m9.figshare.c.4169864	https://doi.org/10.6084/m9.figshare.c.4169864
sample 510	DNA copy number data processing	GeneChip Mapping 250K Nsp (SNP)	Affymetrix	segmented copy number data for sample 510	GSE103123_processed_matrix_tables/matrix_JAP.txt	Gene Expression Omnibus	GSE103123	http://identifiers.org/geo:GSE103123	DNA copy number data processing	Defining cutoffs to call aberrations	Table 3: Segmented copy number data	figshare	doi:10.6084/m9.figshare.c.4169864	https://doi.org/10.6084/m9.figshare.c.4169864	Clinical and genomic patient annotations	Table 1: Patient annotations	figshare	doi:10.6084/m9.figshare.c.4169864	https://doi.org/10.6084/m9.figshare.c.4169864
sample 511	DNA copy number data processing	GeneChip Mapping 250K Nsp (SNP)	Affymetrix	segmented copy number data for sample 511	GSE103123_processed_matrix_tables/matrix_JAP.txt	Gene Expression Omnibus	GSE103123	http://identifiers.org/geo:GSE103123	DNA copy number data processing	Defining cutoffs to call aberrations	Table 3: Segmented copy number data	figshare	doi:10.6084/m9.figshare.c.4169864	https://doi.org/10.6084/m9.figshare.c.4169864	Clinical and genomic patient annotations	Table 1: Patient annotations	figshare	doi:10.6084/m9.figshare.c.4169864	https://doi.org/10.6084/m9.figshare.c.4169864
sample 512	DNA copy number data processing	GeneChip Mapping 250K Nsp (SNP)	Affymetrix	segmented copy number data for sample 512	GSE103123_processed_matrix_tables/matrix_JAP.txt	Gene Expression Omnibus	GSE103123	http://identifiers.org/geo:GSE103123	DNA copy number data processing	Defining cutoffs to call aberrations	Table 3: Segmented copy number data	figshare	doi:10.6084/m9.figshare.c.4169864	https://doi.org/10.6084/m9.figshare.c.4169864	Clinical and genomic patient annotations	Table 1: Patient annotations	figshare	doi:10.6084/m9.figshare.c.4169864	https://doi.org/10.6084/m9.figshare.c.4169864
sample 513	DNA copy number data processing	GeneChip Mapping 250K Nsp (SNP)	Affymetrix	segmented copy number data for sample 513	GSE103123_processed_matrix_tables/matrix_JAP.txt	Gene Expression Omnibus	GSE103123	http://identifiers.org/geo:GSE103123	DNA copy number data processing	Defining cutoffs to call aberrations	Table 3: Segmented copy number data	figshare	doi:10.6084/m9.figshare.c.4169864	https://doi.org/10.6084/m9.figshare.c.4169864	Clinical and genomic patient annotations	Table 1: Patient annotations	figshare	doi:10.6084/m9.figshare.c.4169864	https://doi.org/10.6084/m9.figshare.c.4169864
sample 514	DNA copy number data processing	GeneChip Mapping 250K Nsp (SNP)	Affymetrix	segmented copy number data for sample 514	GSE103123_processed_matrix_tables/matrix_JAP.txt	Gene Expression Omnibus	GSE103123	http://identifiers.org/geo:GSE103123	DNA copy number data processing	Defining cutoffs to call aberrations	Table 3: Segmented copy number data	figshare	doi:10.6084/m9.figshare.c.4169864	https://doi.org/10.6084/m9.figshare.c.4169864	Clinical and genomic patient annotations	Table 1: Patient annotations	figshare	doi:10.6084/m9.figshare.c.4169864	https://doi.org/10.6084/m9.figshare.c.4169864
sample 515	DNA copy number data processing	GeneChip Mapping 250K Nsp (SNP)	Affymetrix	segmented copy number data for sample 515	GSE103123_processed_matrix_tables/matrix_JAP.txt	Gene Expression Omnibus	GSE103123	http://identifiers.org/geo:GSE103123	DNA copy number data processing	Defining cutoffs to call aberrations	Table 3: Segmented copy number data	figshare	doi:10.6084/m9.figshare.c.4169864	https://doi.org/10.6084/m9.figshare.c.4169864	Clinical and genomic patient annotations	Table 1: Patient annotations	figshare	doi:10.6084/m9.figshare.c.4169864	https://doi.org/10.6084/m9.figshare.c.4169864
sample 516	DNA copy number data processing	GeneChip Mapping 250K Nsp (SNP)	Affymetrix	segmented copy number data for sample 516	GSE103123_processed_matrix_tables/matrix_JAP.txt	Gene Expression Omnibus	GSE103123	http://identifiers.org/geo:GSE103123	DNA copy number data processing	Defining cutoffs to call aberrations	Table 3: Segmented copy number data	figshare	doi:10.6084/m9.figshare.c.4169864	https://doi.org/10.6084/m9.figshare.c.4169864	Clinical and genomic patient annotations	Table 1: Patient annotations	figshare	doi:10.6084/m9.figshare.c.4169864	https://doi.org/10.6084/m9.figshare.c.4169864
sample 517	DNA copy number data processing	GeneChip Mapping 250K Nsp (SNP)	Affymetrix	segmented copy number data for sample 517	GSE103123_processed_matrix_tables/matrix_JAP.txt	Gene Expression Omnibus	GSE103123	http://identifiers.org/geo:GSE103123	DNA copy number data processing	Defining cutoffs to call aberrations	Table 3: Segmented copy number data	figshare	doi:10.6084/m9.figshare.c.4169864	https://doi.org/10.6084/m9.figshare.c.4169864	Clinical and genomic patient annotations	Table 1: Patient annotations	figshare	doi:10.6084/m9.figshare.c.4169864	https://doi.org/10.6084/m9.figshare.c.4169864
sample 518	DNA copy number data processing	GeneChip Mapping 250K Nsp (SNP)	Affymetrix	segmented copy number data for sample 518	GSE103123_processed_matrix_tables/matrix_JAP.txt	Gene Expression Omnibus	GSE103123	http://identifiers.org/geo:GSE103123	DNA copy number data processing	Defining cutoffs to call aberrations	Table 3: Segmented copy number data	figshare	doi:10.6084/m9.figshare.c.4169864	https://doi.org/10.6084/m9.figshare.c.4169864	Clinical and genomic patient annotations	Table 1: Patient annotations	figshare	doi:10.6084/m9.figshare.c.4169864	https://doi.org/10.6084/m9.figshare.c.4169864
sample 519	DNA copy number data processing	GeneChip Mapping 250K Nsp (SNP)	Affymetrix	segmented copy number data for sample 519	GSE103123_processed_matrix_tables/matrix_JAP.txt	Gene Expression Omnibus	GSE103123	http://identifiers.org/geo:GSE103123	DNA copy number data processing	Defining cutoffs to call aberrations	Table 3: Segmented copy number data	figshare	doi:10.6084/m9.figshare.c.4169864	https://doi.org/10.6084/m9.figshare.c.4169864	Clinical and genomic patient annotations	Table 1: Patient annotations	figshare	doi:10.6084/m9.figshare.c.4169864	https://doi.org/10.6084/m9.figshare.c.4169864
sample 520	DNA copy number data processing	GeneChip Mapping 250K Nsp (SNP)	Affymetrix	segmented copy number data for sample 520	GSE103123_processed_matrix_tables/matrix_JAP.txt	Gene Expression Omnibus	GSE103123	http://identifiers.org/geo:GSE103123	DNA copy number data processing	Defining cutoffs to call aberrations	Table 3: Segmented copy number data	figshare	doi:10.6084/m9.figshare.c.4169864	https://doi.org/10.6084/m9.figshare.c.4169864	Clinical and genomic patient annotations	Table 1: Patient annotations	figshare	doi:10.6084/m9.figshare.c.4169864	https://doi.org/10.6084/m9.figshare.c.4169864
sample 521	DNA copy number data processing	GeneChip Mapping 250K Nsp (SNP)	Affymetrix	segmented copy number data for sample 521	GSE103123_processed_matrix_tables/matrix_JAP.txt	Gene Expression Omnibus	GSE103123	http://identifiers.org/geo:GSE103123	DNA copy number data processing	Defining cutoffs to call aberrations	Table 3: Segmented copy number data	figshare	doi:10.6084/m9.figshare.c.4169864	https://doi.org/10.6084/m9.figshare.c.4169864	Clinical and genomic patient annotations	Table 1: Patient annotations	figshare	doi:10.6084/m9.figshare.c.4169864	https://doi.org/10.6084/m9.figshare.c.4169864
sample 522	DNA copy number data processing	GeneChip Mapping 250K Nsp (SNP)	Affymetrix	segmented copy number data for sample 522	GSE103123_processed_matrix_tables/matrix_JAP.txt	Gene Expression Omnibus	GSE103123	http://identifiers.org/geo:GSE103123	DNA copy number data processing	Defining cutoffs to call aberrations	Table 3: Segmented copy number data	figshare	doi:10.6084/m9.figshare.c.4169864	https://doi.org/10.6084/m9.figshare.c.4169864	Clinical and genomic patient annotations	Table 1: Patient annotations	figshare	doi:10.6084/m9.figshare.c.4169864	https://doi.org/10.6084/m9.figshare.c.4169864
sample 523	DNA copy number data processing	GeneChip Mapping 250K Nsp (SNP)	Affymetrix	segmented copy number data for sample 523	GSE103123_processed_matrix_tables/matrix_JAP.txt	Gene Expression Omnibus	GSE103123	http://identifiers.org/geo:GSE103123	DNA copy number data processing	Defining cutoffs to call aberrations	Table 3: Segmented copy number data	figshare	doi:10.6084/m9.figshare.c.4169864	https://doi.org/10.6084/m9.figshare.c.4169864	Clinical and genomic patient annotations	Table 1: Patient annotations	figshare	doi:10.6084/m9.figshare.c.4169864	https://doi.org/10.6084/m9.figshare.c.4169864
sample 524	DNA copy number data processing	GeneChip Mapping 250K Nsp (SNP)	Affymetrix	segmented copy number data for sample 524	GSE103123_processed_matrix_tables/matrix_JAP.txt	Gene Expression Omnibus	GSE103123	http://identifiers.org/geo:GSE103123	DNA copy number data processing	Defining cutoffs to call aberrations	Table 3: Segmented copy number data	figshare	doi:10.6084/m9.figshare.c.4169864	https://doi.org/10.6084/m9.figshare.c.4169864	Clinical and genomic patient annotations	Table 1: Patient annotations	figshare	doi:10.6084/m9.figshare.c.4169864	https://doi.org/10.6084/m9.figshare.c.4169864
sample 525	DNA copy number data processing	GeneChip Mapping 250K Nsp (SNP)	Affymetrix	segmented copy number data for sample 525	GSE103123_processed_matrix_tables/matrix_JAP.txt	Gene Expression Omnibus	GSE103123	http://identifiers.org/geo:GSE103123	DNA copy number data processing	Defining cutoffs to call aberrations	Table 3: Segmented copy number data	figshare	doi:10.6084/m9.figshare.c.4169864	https://doi.org/10.6084/m9.figshare.c.4169864	Clinical and genomic patient annotations	Table 1: Patient annotations	figshare	doi:10.6084/m9.figshare.c.4169864	https://doi.org/10.6084/m9.figshare.c.4169864
sample 526	DNA copy number data processing	GeneChip Mapping 250K Nsp (SNP)	Affymetrix	segmented copy number data for sample 526	GSE103123_processed_matrix_tables/matrix_JAP.txt	Gene Expression Omnibus	GSE103123	http://identifiers.org/geo:GSE103123	DNA copy number data processing	Defining cutoffs to call aberrations	Table 3: Segmented copy number data	figshare	doi:10.6084/m9.figshare.c.4169864	https://doi.org/10.6084/m9.figshare.c.4169864	Clinical and genomic patient annotations	Table 1: Patient annotations	figshare	doi:10.6084/m9.figshare.c.4169864	https://doi.org/10.6084/m9.figshare.c.4169864
sample 527	DNA copy number data processing	GeneChip Mapping 250K Nsp (SNP)	Affymetrix	segmented copy number data for sample 527	GSE103123_processed_matrix_tables/matrix_JAP.txt	Gene Expression Omnibus	GSE103123	http://identifiers.org/geo:GSE103123	DNA copy number data processing	Defining cutoffs to call aberrations	Table 3: Segmented copy number data	figshare	doi:10.6084/m9.figshare.c.4169864	https://doi.org/10.6084/m9.figshare.c.4169864	Clinical and genomic patient annotations	Table 1: Patient annotations	figshare	doi:10.6084/m9.figshare.c.4169864	https://doi.org/10.6084/m9.figshare.c.4169864
sample 528	DNA copy number data processing	GeneChip Mapping 250K Nsp (SNP)	Affymetrix	segmented copy number data for sample 528	GSE103123_processed_matrix_tables/matrix_JAP.txt	Gene Expression Omnibus	GSE103123	http://identifiers.org/geo:GSE103123	DNA copy number data processing	Defining cutoffs to call aberrations	Table 3: Segmented copy number data	figshare	doi:10.6084/m9.figshare.c.4169864	https://doi.org/10.6084/m9.figshare.c.4169864	Clinical and genomic patient annotations	Table 1: Patient annotations	figshare	doi:10.6084/m9.figshare.c.4169864	https://doi.org/10.6084/m9.figshare.c.4169864
sample 529	DNA copy number data processing	GeneChip Mapping 250K Nsp (SNP)	Affymetrix	segmented copy number data for sample 529	GSE103123_processed_matrix_tables/matrix_JAP.txt	Gene Expression Omnibus	GSE103123	http://identifiers.org/geo:GSE103123	DNA copy number data processing	Defining cutoffs to call aberrations	Table 3: Segmented copy number data	figshare	doi:10.6084/m9.figshare.c.4169864	https://doi.org/10.6084/m9.figshare.c.4169864	Clinical and genomic patient annotations	Table 1: Patient annotations	figshare	doi:10.6084/m9.figshare.c.4169864	https://doi.org/10.6084/m9.figshare.c.4169864
sample 530	DNA copy number data processing	GeneChip Mapping 250K Nsp (SNP)	Affymetrix	segmented copy number data for sample 530	GSE103123_processed_matrix_tables/matrix_JAP.txt	Gene Expression Omnibus	GSE103123	http://identifiers.org/geo:GSE103123	DNA copy number data processing	Defining cutoffs to call aberrations	Table 3: Segmented copy number data	figshare	doi:10.6084/m9.figshare.c.4169864	https://doi.org/10.6084/m9.figshare.c.4169864	Clinical and genomic patient annotations	Table 1: Patient annotations	figshare	doi:10.6084/m9.figshare.c.4169864	https://doi.org/10.6084/m9.figshare.c.4169864
sample 531	DNA copy number data processing	GeneChip Mapping 250K Nsp (SNP)	Affymetrix	segmented copy number data for sample 531	GSE103123_processed_matrix_tables/matrix_JAP.txt	Gene Expression Omnibus	GSE103123	http://identifiers.org/geo:GSE103123	DNA copy number data processing	Defining cutoffs to call aberrations	Table 3: Segmented copy number data	figshare	doi:10.6084/m9.figshare.c.4169864	https://doi.org/10.6084/m9.figshare.c.4169864	Clinical and genomic patient annotations	Table 1: Patient annotations	figshare	doi:10.6084/m9.figshare.c.4169864	https://doi.org/10.6084/m9.figshare.c.4169864
sample 532	DNA copy number data processing	GeneChip Mapping 250K Nsp (SNP)	Affymetrix	segmented copy number data for sample 532	GSE103123_processed_matrix_tables/matrix_JAP.txt	Gene Expression Omnibus	GSE103123	http://identifiers.org/geo:GSE103123	DNA copy number data processing	Defining cutoffs to call aberrations	Table 3: Segmented copy number data	figshare	doi:10.6084/m9.figshare.c.4169864	https://doi.org/10.6084/m9.figshare.c.4169864	Clinical and genomic patient annotations	Table 1: Patient annotations	figshare	doi:10.6084/m9.figshare.c.4169864	https://doi.org/10.6084/m9.figshare.c.4169864
sample 533	DNA copy number data processing	GeneChip Mapping 250K Nsp (SNP)	Affymetrix	segmented copy number data for sample 533	GSE103123_processed_matrix_tables/matrix_JAP.txt	Gene Expression Omnibus	GSE103123	http://identifiers.org/geo:GSE103123	DNA copy number data processing	Defining cutoffs to call aberrations	Table 3: Segmented copy number data	figshare	doi:10.6084/m9.figshare.c.4169864	https://doi.org/10.6084/m9.figshare.c.4169864	Clinical and genomic patient annotations	Table 1: Patient annotations	figshare	doi:10.6084/m9.figshare.c.4169864	https://doi.org/10.6084/m9.figshare.c.4169864
sample 534	DNA copy number data processing	GeneChip Mapping 250K Nsp (SNP)	Affymetrix	segmented copy number data for sample 534	GSE103123_processed_matrix_tables/matrix_JAP.txt	Gene Expression Omnibus	GSE103123	http://identifiers.org/geo:GSE103123	DNA copy number data processing	Defining cutoffs to call aberrations	Table 3: Segmented copy number data	figshare	doi:10.6084/m9.figshare.c.4169864	https://doi.org/10.6084/m9.figshare.c.4169864	Clinical and genomic patient annotations	Table 1: Patient annotations	figshare	doi:10.6084/m9.figshare.c.4169864	https://doi.org/10.6084/m9.figshare.c.4169864
sample 535	DNA copy number data processing	GeneChip Mapping 250K Nsp (SNP)	Affymetrix	segmented copy number data for sample 535	GSE103123_processed_matrix_tables/matrix_JAP.txt	Gene Expression Omnibus	GSE103123	http://identifiers.org/geo:GSE103123	DNA copy number data processing	Defining cutoffs to call aberrations	Table 3: Segmented copy number data	figshare	doi:10.6084/m9.figshare.c.4169864	https://doi.org/10.6084/m9.figshare.c.4169864	Clinical and genomic patient annotations	Table 1: Patient annotations	figshare	doi:10.6084/m9.figshare.c.4169864	https://doi.org/10.6084/m9.figshare.c.4169864
sample 536	DNA copy number data processing	GeneChip Mapping 250K Nsp (SNP)	Affymetrix	segmented copy number data for sample 536	GSE103123_processed_matrix_tables/matrix_JAP.txt	Gene Expression Omnibus	GSE103123	http://identifiers.org/geo:GSE103123	DNA copy number data processing	Defining cutoffs to call aberrations	Table 3: Segmented copy number data	figshare	doi:10.6084/m9.figshare.c.4169864	https://doi.org/10.6084/m9.figshare.c.4169864	Clinical and genomic patient annotations	Table 1: Patient annotations	figshare	doi:10.6084/m9.figshare.c.4169864	https://doi.org/10.6084/m9.figshare.c.4169864
sample 537	DNA copy number data processing	GeneChip Mapping 250K Nsp (SNP)	Affymetrix	segmented copy number data for sample 537	GSE103123_processed_matrix_tables/matrix_JAP.txt	Gene Expression Omnibus	GSE103123	http://identifiers.org/geo:GSE103123	DNA copy number data processing	Defining cutoffs to call aberrations	Table 3: Segmented copy number data	figshare	doi:10.6084/m9.figshare.c.4169864	https://doi.org/10.6084/m9.figshare.c.4169864	Clinical and genomic patient annotations	Table 1: Patient annotations	figshare	doi:10.6084/m9.figshare.c.4169864	https://doi.org/10.6084/m9.figshare.c.4169864
sample 538	DNA copy number data processing	GeneChip Mapping 250K Nsp (SNP)	Affymetrix	segmented copy number data for sample 538	GSE103123_processed_matrix_tables/matrix_JAP.txt	Gene Expression Omnibus	GSE103123	http://identifiers.org/geo:GSE103123	DNA copy number data processing	Defining cutoffs to call aberrations	Table 3: Segmented copy number data	figshare	doi:10.6084/m9.figshare.c.4169864	https://doi.org/10.6084/m9.figshare.c.4169864	Clinical and genomic patient annotations	Table 1: Patient annotations	figshare	doi:10.6084/m9.figshare.c.4169864	https://doi.org/10.6084/m9.figshare.c.4169864
sample 539	DNA copy number data processing	GeneChip Mapping 250K Nsp (SNP)	Affymetrix	segmented copy number data for sample 539	GSE103123_processed_matrix_tables/matrix_JAP.txt	Gene Expression Omnibus	GSE103123	http://identifiers.org/geo:GSE103123	DNA copy number data processing	Defining cutoffs to call aberrations	Table 3: Segmented copy number data	figshare	doi:10.6084/m9.figshare.c.4169864	https://doi.org/10.6084/m9.figshare.c.4169864	Clinical and genomic patient annotations	Table 1: Patient annotations	figshare	doi:10.6084/m9.figshare.c.4169864	https://doi.org/10.6084/m9.figshare.c.4169864
sample 540	DNA copy number data processing	GeneChip Mapping 250K Nsp (SNP)	Affymetrix	segmented copy number data for sample 540	GSE103123_processed_matrix_tables/matrix_JAP.txt	Gene Expression Omnibus	GSE103123	http://identifiers.org/geo:GSE103123	DNA copy number data processing	Defining cutoffs to call aberrations	Table 3: Segmented copy number data	figshare	doi:10.6084/m9.figshare.c.4169864	https://doi.org/10.6084/m9.figshare.c.4169864	Clinical and genomic patient annotations	Table 1: Patient annotations	figshare	doi:10.6084/m9.figshare.c.4169864	https://doi.org/10.6084/m9.figshare.c.4169864
sample 541	DNA copy number data processing	GeneChip Mapping 250K Nsp (SNP)	Affymetrix	segmented copy number data for sample 541	GSE103123_processed_matrix_tables/matrix_JAP.txt	Gene Expression Omnibus	GSE103123	http://identifiers.org/geo:GSE103123	DNA copy number data processing	Defining cutoffs to call aberrations	Table 3: Segmented copy number data	figshare	doi:10.6084/m9.figshare.c.4169864	https://doi.org/10.6084/m9.figshare.c.4169864	Clinical and genomic patient annotations	Table 1: Patient annotations	figshare	doi:10.6084/m9.figshare.c.4169864	https://doi.org/10.6084/m9.figshare.c.4169864
sample 542	DNA copy number data processing	GeneChip Mapping 250K Nsp (SNP)	Affymetrix	segmented copy number data for sample 542	GSE103123_processed_matrix_tables/matrix_JAP.txt	Gene Expression Omnibus	GSE103123	http://identifiers.org/geo:GSE103123	DNA copy number data processing	Defining cutoffs to call aberrations	Table 3: Segmented copy number data	figshare	doi:10.6084/m9.figshare.c.4169864	https://doi.org/10.6084/m9.figshare.c.4169864	Clinical and genomic patient annotations	Table 1: Patient annotations	figshare	doi:10.6084/m9.figshare.c.4169864	https://doi.org/10.6084/m9.figshare.c.4169864
sample 543	DNA copy number data processing	GeneChip Mapping 250K Nsp (SNP)	Affymetrix	segmented copy number data for sample 543	GSE103123_processed_matrix_tables/matrix_JAP.txt	Gene Expression Omnibus	GSE103123	http://identifiers.org/geo:GSE103123	DNA copy number data processing	Defining cutoffs to call aberrations	Table 3: Segmented copy number data	figshare	doi:10.6084/m9.figshare.c.4169864	https://doi.org/10.6084/m9.figshare.c.4169864	Clinical and genomic patient annotations	Table 1: Patient annotations	figshare	doi:10.6084/m9.figshare.c.4169864	https://doi.org/10.6084/m9.figshare.c.4169864
sample 544	DNA copy number data processing	GeneChip Mapping 250K Nsp (SNP)	Affymetrix	segmented copy number data for sample 544	GSE103123_processed_matrix_tables/matrix_JAP.txt	Gene Expression Omnibus	GSE103123	http://identifiers.org/geo:GSE103123	DNA copy number data processing	Defining cutoffs to call aberrations	Table 3: Segmented copy number data	figshare	doi:10.6084/m9.figshare.c.4169864	https://doi.org/10.6084/m9.figshare.c.4169864	Clinical and genomic patient annotations	Table 1: Patient annotations	figshare	doi:10.6084/m9.figshare.c.4169864	https://doi.org/10.6084/m9.figshare.c.4169864
sample 545	DNA copy number data processing	GeneChip Mapping 250K Nsp (SNP)	Affymetrix	segmented copy number data for sample 545	GSE103123_processed_matrix_tables/matrix_JAP.txt	Gene Expression Omnibus	GSE103123	http://identifiers.org/geo:GSE103123	DNA copy number data processing	Defining cutoffs to call aberrations	Table 3: Segmented copy number data	figshare	doi:10.6084/m9.figshare.c.4169864	https://doi.org/10.6084/m9.figshare.c.4169864	Clinical and genomic patient annotations	Table 1: Patient annotations	figshare	doi:10.6084/m9.figshare.c.4169864	https://doi.org/10.6084/m9.figshare.c.4169864
sample 546	DNA copy number data processing	GeneChip Mapping 250K Nsp (SNP)	Affymetrix	segmented copy number data for sample 546	GSE103123_processed_matrix_tables/matrix_JAP.txt	Gene Expression Omnibus	GSE103123	http://identifiers.org/geo:GSE103123	DNA copy number data processing	Defining cutoffs to call aberrations	Table 3: Segmented copy number data	figshare	doi:10.6084/m9.figshare.c.4169864	https://doi.org/10.6084/m9.figshare.c.4169864	Clinical and genomic patient annotations	Table 1: Patient annotations	figshare	doi:10.6084/m9.figshare.c.4169864	https://doi.org/10.6084/m9.figshare.c.4169864
sample 547	DNA copy number data processing	GeneChip Mapping 250K Nsp (SNP)	Affymetrix	segmented copy number data for sample 547	GSE103123_processed_matrix_tables/matrix_JAP.txt	Gene Expression Omnibus	GSE103123	http://identifiers.org/geo:GSE103123	DNA copy number data processing	Defining cutoffs to call aberrations	Table 3: Segmented copy number data	figshare	doi:10.6084/m9.figshare.c.4169864	https://doi.org/10.6084/m9.figshare.c.4169864	Clinical and genomic patient annotations	Table 1: Patient annotations	figshare	doi:10.6084/m9.figshare.c.4169864	https://doi.org/10.6084/m9.figshare.c.4169864
sample 548	DNA copy number data processing	GeneChip Mapping 250K Nsp (SNP)	Affymetrix	segmented copy number data for sample 548	GSE103123_processed_matrix_tables/matrix_JAP.txt	Gene Expression Omnibus	GSE103123	http://identifiers.org/geo:GSE103123	DNA copy number data processing	Defining cutoffs to call aberrations	Table 3: Segmented copy number data	figshare	doi:10.6084/m9.figshare.c.4169864	https://doi.org/10.6084/m9.figshare.c.4169864	Clinical and genomic patient annotations	Table 1: Patient annotations	figshare	doi:10.6084/m9.figshare.c.4169864	https://doi.org/10.6084/m9.figshare.c.4169864
sample 549	DNA copy number data processing	GeneChip Mapping 250K Nsp (SNP)	Affymetrix	segmented copy number data for sample 549	GSE103123_processed_matrix_tables/matrix_JAP.txt	Gene Expression Omnibus	GSE103123	http://identifiers.org/geo:GSE103123	DNA copy number data processing	Defining cutoffs to call aberrations	Table 3: Segmented copy number data	figshare	doi:10.6084/m9.figshare.c.4169864	https://doi.org/10.6084/m9.figshare.c.4169864	Clinical and genomic patient annotations	Table 1: Patient annotations	figshare	doi:10.6084/m9.figshare.c.4169864	https://doi.org/10.6084/m9.figshare.c.4169864
sample 550	DNA copy number data processing	GeneChip Mapping 250K Nsp (SNP)	Affymetrix	segmented copy number data for sample 550	GSE103123_processed_matrix_tables/matrix_JAP.txt	Gene Expression Omnibus	GSE103123	http://identifiers.org/geo:GSE103123	DNA copy number data processing	Defining cutoffs to call aberrations	Table 3: Segmented copy number data	figshare	doi:10.6084/m9.figshare.c.4169864	https://doi.org/10.6084/m9.figshare.c.4169864	Clinical and genomic patient annotations	Table 1: Patient annotations	figshare	doi:10.6084/m9.figshare.c.4169864	https://doi.org/10.6084/m9.figshare.c.4169864
sample 551	DNA copy number data processing	GeneChip Mapping 250K Nsp (SNP)	Affymetrix	segmented copy number data for sample 551	GSE103123_processed_matrix_tables/matrix_JAP.txt	Gene Expression Omnibus	GSE103123	http://identifiers.org/geo:GSE103123	DNA copy number data processing	Defining cutoffs to call aberrations	Table 3: Segmented copy number data	figshare	doi:10.6084/m9.figshare.c.4169864	https://doi.org/10.6084/m9.figshare.c.4169864	Clinical and genomic patient annotations	Table 1: Patient annotations	figshare	doi:10.6084/m9.figshare.c.4169864	https://doi.org/10.6084/m9.figshare.c.4169864
sample 552	DNA copy number data processing	GeneChip Mapping 250K Nsp (SNP)	Affymetrix	segmented copy number data for sample 552	GSE103123_processed_matrix_tables/matrix_JAP.txt	Gene Expression Omnibus	GSE103123	http://identifiers.org/geo:GSE103123	DNA copy number data processing	Defining cutoffs to call aberrations	Table 3: Segmented copy number data	figshare	doi:10.6084/m9.figshare.c.4169864	https://doi.org/10.6084/m9.figshare.c.4169864	Clinical and genomic patient annotations	Table 1: Patient annotations	figshare	doi:10.6084/m9.figshare.c.4169864	https://doi.org/10.6084/m9.figshare.c.4169864
sample 553	DNA copy number data processing	GeneChip Mapping 250K Nsp (SNP)	Affymetrix	segmented copy number data for sample 553	GSE103123_processed_matrix_tables/matrix_JAP.txt	Gene Expression Omnibus	GSE103123	http://identifiers.org/geo:GSE103123	DNA copy number data processing	Defining cutoffs to call aberrations	Table 3: Segmented copy number data	figshare	doi:10.6084/m9.figshare.c.4169864	https://doi.org/10.6084/m9.figshare.c.4169864	Clinical and genomic patient annotations	Table 1: Patient annotations	figshare	doi:10.6084/m9.figshare.c.4169864	https://doi.org/10.6084/m9.figshare.c.4169864
sample 554	DNA copy number data processing	GeneChip Mapping 250K Nsp (SNP)	Affymetrix	segmented copy number data for sample 554	GSE103123_processed_matrix_tables/matrix_JAP.txt	Gene Expression Omnibus	GSE103123	http://identifiers.org/geo:GSE103123	DNA copy number data processing	Defining cutoffs to call aberrations	Table 3: Segmented copy number data	figshare	doi:10.6084/m9.figshare.c.4169864	https://doi.org/10.6084/m9.figshare.c.4169864	Clinical and genomic patient annotations	Table 1: Patient annotations	figshare	doi:10.6084/m9.figshare.c.4169864	https://doi.org/10.6084/m9.figshare.c.4169864
sample 555	DNA copy number data processing	GeneChip Mapping 250K Nsp (SNP)	Affymetrix	segmented copy number data for sample 555	GSE103123_processed_matrix_tables/matrix_JAP.txt	Gene Expression Omnibus	GSE103123	http://identifiers.org/geo:GSE103123	DNA copy number data processing	Defining cutoffs to call aberrations	Table 3: Segmented copy number data	figshare	doi:10.6084/m9.figshare.c.4169864	https://doi.org/10.6084/m9.figshare.c.4169864	Clinical and genomic patient annotations	Table 1: Patient annotations	figshare	doi:10.6084/m9.figshare.c.4169864	https://doi.org/10.6084/m9.figshare.c.4169864
sample 556	DNA copy number data processing	GeneChip Mapping 250K Nsp (SNP)	Affymetrix	segmented copy number data for sample 556	GSE103123_processed_matrix_tables/matrix_JAP.txt	Gene Expression Omnibus	GSE103123	http://identifiers.org/geo:GSE103123	DNA copy number data processing	Defining cutoffs to call aberrations	Table 3: Segmented copy number data	figshare	doi:10.6084/m9.figshare.c.4169864	https://doi.org/10.6084/m9.figshare.c.4169864	Clinical and genomic patient annotations	Table 1: Patient annotations	figshare	doi:10.6084/m9.figshare.c.4169864	https://doi.org/10.6084/m9.figshare.c.4169864
